# Supplementary material for: Orphan receptor GPR153 facilitates vascular damage responses by modulating cAMP levels, YAP/TAZ signaling, and NF-κB activation
Source: Nat Commun. 2025 Jul 7;16:6232. doi: 10.1038/s41467-025-61057-w (PMC12234975; doi:10.1038/s41467-025-61057-w)
Supplement: Supplementary file 4 — Source Data [file 41467_2025_61057_MOESM4_ESM.xlsx]

## Sheet: Fig. 1
Fig. 1A: Percentage of murine SMCs expressing specific orphan GPCRs under basal conditions and after induction of neointima formation
	Basal (24)	Neointima d7 (83)
Gpr153	4	46
Gpr176	0.1	34
Gprc5b	0	19
Gpr39	0	17
Gpr146	0	16
Gprc5a	0	10
Gpr173	0	8
Gpr21	0	8
Gpr132	0	7
Gpr35	0	7
Gpr161	0	5
Gpr135	0	5
Gpr19	0	5
Gpr68	0	5
Fig. 1B: Percentage of murine SMCs expressing specific orphan GPCRs under basal conditions and after induction of atherosclerosis
	WT chow (72)	ApoE-KO 0w HFD (34)	ApoE-KO 16w HFD (55)
Gprc5c	8.3	38.2	76.4
Gpr153	34.7	38.2	63.6
Gprc5b	11.1	38.2	63.6
Gpr21	20.8	20.6	27.3
Gpr19	8.3	17.6	25.5
Gpr176	8.3	2.9	20
Gprc5a	6.9	8.8	12.7
Gpr4	11.1	0	10.9
Gpr39	9.7	0	7.3
Fig. 1C: Percentage of murine SMCs expressing specific orphan GPCRs under basal conditions and after induction of myocardial infarction
	Basal (112)	Myoc. inf. d7 (117)
Gpr153	21	40
Gprc5b	20	36
Gpr146	7.1	25
Gprc5c	6.3	20
Gpr20	8	16
Gpr176	1.8	13
Gpr19	6.3	13
Gpr161	3.6	12
Gpr39	4.5	11
Gpr173	1.8	7.7
Gpr27	0	7.7
Gpr21	2.7	6
Gpr88	2.7	5.1
Fig. 1D: GPR153 expression in SMCs from human carotid arteries harvested from healthy or atherosclerotic donors
Healthy	Atherosclerotic	One sample t test
0	1.3898	Healthy vs. Atherosclerotic	0.0004
	1.2897
	2.7906
	1.9655
	0.2663
	0.0143
	2.3425
	2.7163
	1.2074
	1.1378
	1.5259
	0.0113
	0.2454
Fig. 1E: GPR153 expression in SMCs from human carotid arteries harvested in different areas of infarcted human hearts
Remote	Border	Fibrotic	Ischemic	Dunnett's multiple comparisons test
1.2	1.17	2.01	3.01	Remote vs. Border	0.0015
1.94	1.74	1.7	2.89	Remote vs. Fibrotic	0.0015
1.31	1.39	1.57	2.87	Remote vs. Ischemic	0.0015
1.25	1.51	3.37	2.66
1.67	1.36	1.85	2.86	Ordinary one-way ANOVA	<0.0001
1.42	2.54	1.98	3.01
1.43	3.82	2.77	2.65
2.27	1.81	1.76	2.65
1.11	1.18	1.89	3.04
1.69	1.17	1.88	2.72
1.38	1.47	2.13	3.58
1.85	3.13	2.99	2.3
1.14	1.39	2.05	3
1.05	1	1.81	2.84
1.54	1.3	1.08	2.7
2.55	1.4	2.6	2.47
1.91	1.5	2.09	2.79
2.45	1.94	3.15	3
1.5	1.49	1.98	4.33
1.45	2.17	2.41	2.98
2.16	1.74	2.71	3.94
1.69	1.03	3.93	2.83
3.22	1.3	2.16	2.97
1.91	1.95	2.36	2.89
1.59	1.37	1.72	3.02
2.57	2.93	1.95	2.95
1.27	2.17	1.64	2.83
1.36	1.62	1.55	3.03
1.89	1.83	2.36	2.73
1.34	1.65	2.06	2.95
1.06	1.29	2.03	2.32
1.33	1.63	1.74	1.25
1.12	1.48	2.21	2.35
1.45	1.17	1.81	2.38
2.05	1.72	1.59	2.44
1.71	1.69	2.05	2.34
2.11	2.19	2.13	3.42
2.84	1.43	1.82	2.3
2.35	1.61	1.84	3.68
1.32	2.84	1.61	2.93
3.02	2.67	3.77	3.05
1.87	2.19	2.37	1.13
2.04	1.19	1.59	1.94
1.71	2.63	1.56	2.1
1.5	1.38	1.92	2.44
1.05	1.57	2.62	2.85
1.39	2.09	2.16	1.34
1.59	2.23	1.97	1.87
1.65	1.44	1.58	2.23
1.96	1.53	1.34	1.46
1.91	2.02	2.04	2.02
2.43	2.65	2.69	2.44
1.91	2.94	1.24	1.28
1.98	1.45	3.8	1.85
1.31	2.2	2.22	3.12
1.3	1.22	1.75	2.72
1.63	1.35	3.14	2.13
1.35	1.65	1.78	2.58
2.07	1.37	2.69	2.77
1.4	2.38	2.1	3.41
2.03	1.75	2.31	1.46
1.52	3.32	1.27	2.31
1.77	1	2.01	2.79
1.61	1.04	2.79	2.48
1.66	2.66	2.58	3.89
1.06	1.35	3.97	3.6
1.32	1.52	1.08	3.41
1.44	1.69	1.75	1.22
1.47	2.61	1.8	3.48
2.38	1.57	3.24	2.97
1.04	1.36	2.42	2.22
1.6	2.15	2.22	3.51
2	2.26	2.23	2.89
1.21	2.89	1.85	1.72
1.4	2.94	2.3	1.97
1.17	1.07	2.52	1.78
1.58	1.18	2.81	2.29
1.4	1.31	1.99	1.99
1.36	1.52	1.99	2.38
1.16	1.78	2.12	2.43
1.43	1.65	3.04	2.2
1.34	1.21	2.46	2.7
1.54	1.47	1.84	2.19
1.72	1.22	2.11	2.49
2.74	1.43	2.21	3.08
1.64	1.56	2.46	2.98
1.57	1.43	2.12	2.28
1.54	1.85	2.22	1.85
1.45	1.61	4.12	3.44
1.43	1.45	1.83	2.45
1.47	3.68	1.73	2.11
1.73	1.71	2.01	2.4
1.82	1.17	1.93	2.4
1.79	1.92	1.98	3.23
2.07	2.48	1.77	2.5
1.65	1.99	1.91	1.41
1.2	1.5	2.36	1.95
2.19	1.78	2.53	2.56
2.65	1.18	1.81	1.29
1.51	1.76	1.81	1.35
2.24	3.27	2.48	2.08
1.46	1.47	3.69	2.08
1.71	1.58	2.34	2.54
1.42	1.18	1.91	2.21
1.73	2.18	2.01	2.78
1.02	1.54	2.66	2.11
1.3	2.41	1.51	3.05
2.39	1.13	1.82	2.04
1.77	1.14	1.6	1.43
1.52	2.12	1.95	2.7
1.49	1.57	2	3.7
1.43	1.26	1.92	3.19
2.32	1.76	3.93	2.5
1.34	1.42	2.79	2.57
1.44	2.74	2.49	3.1
1.62	2.6	1.81	2.03
1.11	2.06	3.81	2.32
1.67	3.06	2.39	2.6
1.76	3.03	3.45	2.23
1.33	1.09	2.48	3.17
2.07	2.07	1.76	2.8
1.56	1.77	2.35	2.08
1.71	1.68	2.09	2.71
1.59	2.89	2.04	1.87
2.1	3.96	1.97	1.96
1.59	1.08	2.37	3.04
1.27	2.46	2.49	2.51
1.64	2.01	2.68	1.52
1.22	1.63	2.22	2.01
2.59	2.07	2.4	3.49
1.37	2.21	2.66	2.55
1.63	2.42	2.73	2.46
1.53	1.1	2.97	3.04
1.68	1.42	1.6	2.19
1.02	2.28	3.27	2.03
1.92	1.94	1.29	1.98
3.1	2.17	1.77	1.29
1.23	1.15	1.9	1.98
2.13	1.51	2.21	1.58
1.54	1.16	1.57	2.26
1.65	1.1	3.14	4
1.91	1.57	1.92	3.81
1.6	1.94	1.65	1.01
1.35	3.61	1.47	2.21
1.51	1.55	1.64	2.76
2.26	3.02	1.94	2.09
1.27	1.98	1.83	3.03
1.79	1.3	2.17	2.15
1.46	2.69	1.76	4.1
1.75	1.92	2.2	2.09
1.04	1.62	2.34	2.58
2.09	1.89	2.46	3.96
1.99	2.33	2.14	1.59
1.29	2.57	1.89	1.1
1.94	2.36	2.05	2.18
1.28	1.42	2.09	2.68
1.75	2	1.72	1.95
1.9	1.27	2.02	2.43
1.53	1.37	1.05	2.99
1.46	1.45	2.16	2.24
1.74	1.64	2.31	2
1.54	1.39	2.3	2.25
1.32	1.2	2.03	2.49
2.15	1.16	1.84	2.15
1.44	1.73	2.34	2.43
1.46	1.44	1.85	1.17
2.48	1.04	1.9	1.22
2.06	1.33	2.69	2.62
1.57	1.6	3.38	2.19
2.61	1.17	1.87	1.62
1.89	2.21	2.46	3.58
1.47	1.14	2.39	2.12
1.28	1.59	2.59	2.49
1.84	1.22	2.36	2.64
2.16	2.47	1.99	2.56
1.86	2.96	1.71	1.1
1.49	2.39	2.06	2.39
1.57	1.68	2.05	2.31
1.68	1.76	2.73	2.43
2.31	1.91	3.18	2.91
1.51	1.72	1.85	1.68
1.16	2.4	2.61	2.43
2.29	1.43	1.6	2.33
1.27	1.12	1.98	3.28
1.55	1.3	2.2	2
2.03	2.25	3.74	2.54
1.46	1.42	1.57	1.6
1.12	3.82	3.93	2.81
1.23	1.53	2.28	3.66
1.53	1.08	1.99	2.79
1.26	1.34	1.62	2.82
3.45	1.9	2.45	2.32
2.24	1.43	2.08	2.44
1.56	1.88	2.07	2.27
2.38	1.57	1.87	2.61
2.16	2.17	2.01	3.13
1.59	1.6	3.73	3.34
1.7	2.37	1.11	2.16
1.42	1.01	2.05	2.18
1.91	1.41	2.19	4.09
1.38	1.26	2.41	2.59
1.67	2.53	1.73	2.49
2.59	1.91	1.9	2.02
1.33	1.53	2.85	1.89
1.62	1.38	1.89	3.25
1.64	2.19	1.1	1.99
1.42	1.19	2.66	3.19
1.38	1.77	1.9	1.34
2.74	1.31	1.66	3.42
2.27	1.5	1.51	2.66
1.47	1.63	2.92	2.61
1.75	1.67	1.88	2.48
2.72	1.94	2.04	1.95
1.74	2.13	2.48	3.9
2.74	2.09	1.05	3.49
1.57	1.52	2.78	2.16
2.25	1.7	1.37	2.28
1.76	1.41	1.89	3.34
1.77	1.46	2.09	2.54
1.4	2.34	2.57	2.12
1.47	1.86	2.14	2.74
3.32	4.13	1.73	2.36
1.57	1.26	2.47	2.49
1.96	1.77	2.67	2.45
1.55	1.81	1.82	2.79
1.72	1.75	1.86	2.35
1.67	1.1	2.17	2.03
1.13	3.12	1.6	2.61
1.63	1.83	1.6	2.62
1.45	2	1.16	2.57
2.6	2.3	1.58	1.67
2.51	1.3	1.88	4.33
1.54	1.85	2.67	2.24
1.49	1.65	2.08	1.25
1.9	1.36	1.96	1.03
2.18	2.69	1.77	3.83
1.75	1	2.75	2.35
1.84	2.08	1.51	2.97
2.28	1.39	1.48	2.24
2.82	1.83	2.37	2.62
1.4	1.56	1.88	2.4
1.7	1.75	3.73	1.94
2.23	2.44	2.48	2.39
1.49	3.46	2.17	2.38
1.36	1.53	1.24	2.06
1.58	1.28	2.25	2.74
1.59	1.01	2.17	2.08
1.4	1.63	2.05	2.76
2.26	1.08	2.2	1.88
1.76	1.61	2.2	2.11
1.17	1.45	1.58	2.22
1.53	2.36	2.91	1.5
2.21	2.13	1.74	3.07
3.08	1.55	2.61	2.87
1.72	1.93	2.09	2.46
1.49	1.27	1.79	2.57
1.75	1.17	1.67	2.38
1.44	1.07	2.67	2.46
1.31	1.9	2.98	3.11
2.09	1.71	2.67	1.54
1.76	1.32	2.51	2.53
1.72	1.28	2.11	2.13
1.57	1.82	2.6	2.65
1.33	1.39	2.86	2.36
1.77	2.78	2.55	2.76
1.37	1.06	1.62	2.24
1.64	1.12	3.14	3.91
1.81	1.44	1.9	3.17
1.54	2.36	2.07	2.5
1.56	2.37	1.86	3
2.19	1.56	2.21	1.08
1.33	1.22	1.86	2.99
2.38	2.13	2.37	2.12
1.79	1.86	2.4	2.65
1.37	2.13	1.69	2.75
1.54	1.48	2.29	1.92
1.6	2.19	2.38	2.27
1.42	1.27	1.91	1.68
2.38	1.06	2.71	1.51
2.22	1.43	2.34	1.17
1.38	1.43	2.18	2.24
1.55	2.31	1.93	3.09
1.56	2.52	1.58	1.88
3.14	1.88	1.78	1.41
2.01	1.72	2.14	1.33
1.43	1.54	1.08	1.05
1.32	1.35	2.06	1.76
1.5	2.38	2.34	1.5
1.59	2.48	2.11	1.63
1.47	2.04	2.32	1.82
1.6	1.55	1.26	1.67
1.57	1.3	1.79	1.56
2.07	1.42	1.92	2.81
2.45	1.32	1.84	1.99
1.04	2.32	2.37	1.74
1.95	1.56	1.74	1.39
1.56	1.75	1.94	1.81
1.89	3.56	1.84	1.52
1.66	1.46	2.42	1.34
1.61	1.03	2.08	1.16
1.86	1.38	3.01	1.6
1.4	2.18	1.89	1.71
1.84	3.18	3.97	1.47
1.7	2.08	1.85	1.29
2.01	1.28	1.85	1.59
1.7	1.75	3.12	1.62
1.44	1.98	2.17	1.66
1.86	1.36	2.36	1.8
1.75	1.39	1.98	1.55
2.24	1.46	2.08	1.82
1.02	1.65	1.55	1.61
1.28	1.43	2.21	1.44
3.54	1.23	3.65	1.29
1.31	1.1	2.34	1.19
1.54	1.65	3.46	1.9
2.11	2.33	2.19	1.87
1.9	1.24	1.64	1.51
2.07	2	1.16	2.51
1.29	3.3	1.26	2.27
1.66	1.61	1.61	1.86
1.47	2.34	2.9	1.29
3.28	3.05	2.82	2.07
1.05	1.49	2.21	1.3
1.47	2.46	2.14	1.82
2.39	2.49	2.85	2.35
1.64	1.5	1.24	1.84
1.57	1.76	3.13	1.44
2.26	1.84	2.73	1.3
1.83	1.38	1.82	1.34
1.56	1.4	2.2	1.32
1.25	2.37	3.07	1.84
1.53	2.72	2.34	1.74
1.92	1.1	2.4	1.56
2.19	1.56	1.79	1.61
2.32	2.36	1.53	1.8
1.13	1.83	3.79	1.93
1.95	1.54	1.71	2.33
1.17	3.16	3.18	1.42
1.62	1.45	1.73	1.36
1.43	2.26	1.77	1.72
1.04	1.13	2.91	1.44
1.82	2.51	2.34	1.89
1.5	2.56	2.03	1.79
1.5	2.47	1.75	1.91
1.91	3.69	1.92	1.17
1.56	1.54	1.95	1.97
1.7	2.96	1.9	1.15
2.08	2.22	1.84	1.45
1.78	2	1.23	1.13
1.51	2.52	2.15	1.95
1.37	2.11	2.08	1.87
1.63	1.62	2.08	1.77
1.45	1.67	2.04	1.7
2.21	1.99	1.47	1.76
1.92	1.53	1.63	1.24
1.3	2.08	2.37	2.77
1.7	2.34	2.33	1.75
1.67	3.59	2.14	2.13
1.49	1.04	2.29	1.81
1.78	1.51	2.29	1.82
1.29	1.13	2.06	1.63
1.28	1.61	2.09	1.65
1.8	3.08	1.95	1.28
2.3	2.47	2.18	1.56
1.79	1.79	1.86	1.65
1.95	1.46	1.67	1.79
1.48	1.21	1.43	1.05
1.62	2.44	3.38	2.31
1.59	1.48	1.25	1.65
1.25	2.98	2.86	1.56
1.38	1.54	1.92	1.32
1.33	1.76	3.73	1.99
1.6	2.42	2.01	2.51
1.37	1.84	2.37	1.82
1.42	1.37	1.72	1.2
2.13	1.65	2.4	3.25
1.38	1.71	2.18	1.59
1.59	2.26	1.71	1.79
2.44	1.91	1.55	1.46
1.04	1.97	2.91	1.9
1.88	1.84	2.54	1.27
1.69	2.6	2.18	1.75
1.13	1.72	2.73	1.85
1.84	1.62	1.22	2.7
2.63	2.61	2.06	2
2.08	1.71	2.36	1.36
1.53	2.01	2.1	1.9
2.24	1.75	1.66	2.4
1.71	1.2	1.82	1.74
1.94	1.55	2.29	2.31
2.25	1.46	2.86	1.69
2.82	3.97	2.26	1.63
1.4	3.59	2.2	1.46
1.65	2.35	2.54	1.7
1.41	1.98	2.04	1.32
1.85	1.17	1.65	1.75
1.99	3.07	2.9	1.81
1.65	1.49	2.33	1.05
1.4	1.25	1.78	1.32
1.93	3.99	1.99	2.5
1.2	4.11	1.88	1.89
1.82	1.29	2.43	1.71
1.94	1.67	1.54	1.8
1.7	1.25	1.69	1.89
3.05	2.15	2.15	1.64
1.53	2.34	1.9	1.01
1.61	1.02	1.58	1.78
1.64	1.15	2.19	1.33
2.92	1.03	1.88	3.25
1.72	1.65	1.5	2.94
1.74	1.97	3.42	1.96
1.77	2.44	2.31	1.15
1.57	1.48	2.66	1.03
1.91	2.44	2.03	1.84
1.46	2.04	1.89	1.84
1.82	1.93	1.82	1.92
1.85	3.37	1.85	1.97
1.16	1.97	2.65	1.57
1.36	1.78	2.25	2.38
2.34	1.69	1.7	1.65
1.44	2.38	1.93	1.67
1.63	1.87	1.71	1.69
1.25	1.61	2.02	1.51
1.22	2.01	2.73	2.31
1.86	1.67	3.18	1.84
1.58	1.38	1.01	1.3
1.89	2.03	2.17	2.67
1.87	1.75	2.09	1.82
2.01	2.86	3.05	2.46
2.24	1.82	1.99	1.93
1.13	1.78	1.05	1.85
1.64	1.65	1.94	1.93
1.94	2.76	2.71	1.88
1.95	2.19	2.07	1.44
2.37	1.82	1.77	1.44
2.01	1.98	2	1.78
1.89	1.33	2.01	1.56
2.61	1.25	2.29	1.96
1.6	1.37	3.47	2.1
1.81	1.71	1.85	1.44
1.48	2.02	1.72	1.53
1.3	2.36	3.16	1.38
1.14	1.64	1.98	1.48
1.52	1.88	1.26	1.74
1.57	2.77	2.14	1.96
1.14	1.56	2.14	1.64
1.73	2.25	1.83	1.78
1.97	2.14	2.69	1.94
1.75	1.56	2.42	1.99
2.82	1.52	2.13	1.68
1.76	1.74	1.91	1.88
2.44	1.19	2.88	1.64
1.66	1.25	2.32	1.09
2.1	3.83	3.04	1.96
1.51	2.73	2.95	1.81
1.24	2.44	1.46	1.38
2.37	1.39	2.28	1.7
1.58	3.08	3.41	1.69
1.48	1.87	1.79	1.75
2.48	3.41	2.48	1.78
1.38	2.36	1.57	1.15
1.8	1.56	2.92	1.6
1.53	2.75	1.89	1.82
1.8	1.44	1.84	1.86
1.49	2.2	3.01	2.19
1.75	3.58	2.98	1.93
1.86	1.52	2.05	2.3
1.83	1.73	2.48	3.13
1.31	2.41	2.37	2.1
1.42	1.81	3.86	3.27
1.5	1.77	4.67	1.71
1.38	1.56	3.24	1.46
1.6	2.95	2.14	1.53
2.02	1.22	2.67	2.47
1.52	2.01	2.8	2.13
1.45	1.73	2.94	2.18
1.03	2.36	1.26	1.9
1.52	2.15	3.14	2.2
1.39	1.4	1.12	2.01
1.95	1.79	2.98	1.8
2.06	2.13	2.93	2.11
1.67	1.39	1.66	2.49
1.46	2.2	2.25	2.5
2.46	1.99	2.14	1.52
1.1	2.16	2.52	2.51
1.48	3.09	2.12	3.38
1.62	1.84	2.61	3.44
1.73	2.15	4.23	2.38
1.61	1.87	2.6	2.4
1.59	2.76	3.15	1.75
2.43	2.49	1.75	1.93
1.36	2.51	3.49	2.39
1.42	1.72	3.03	2.19
1.65	1.68	2.02	2.18
1.68	2.11	3.3	2.19
2.46	1.37	2.26	3.03
2.11	1.47	2.38	1.47
2.39	1.06	1.97	1.8
1.96	2.45	2.23	2.19
1.8	1.49	2.93	2.48
1.44	1.73	2.6	1.47
1.41	1.38	2.6	1.77
1.66	1.16	2.08	1.82
1.46	1.69	2.77	1.81
1.85	2.4	3.15	1.21
1.63	2.7	4.75	1.88
1.57	3.22	2.64	2.32
2.72	1.58	1.73	2.44
1.46	1.05	1.18	2.12
1.24	1.99	1.46	2.49
1.54	1.61	2	1.78
1.47	2.15	2.28	2.17
2.61	2.64	3	2.53
1.65	1.46	2.46	1.45
2.56	1.67	2.18	3.19
1.78	3.26	2.56	2.3
1.35	2.14	2.13	1.27
1.87	1.66	3.1	1.81
1.86	3.24	4.91	3.08
2.03	1.33	3.36	2.43
2.77	1.1	2.47	1.75
1.63	1.88	4.14	2.93
2.43	3.38	2.4	2.68
2.21	1.88	1.71	2.74
1.54	1.65	2.74	3.54
1.38	1.43	1.43	2.06
1.49	1.65	2.43	2.35
2.22	1.22	3.09	1.91
1.49	1.71	2.41	1.79
2.33	1.04	3.23	1.28
1.5	1.51	1.69	2.48
1.35	1.59	1.74	1.91
3.81	1.86	1.96	3.07
1.69	1.07	2.41	2.04
1.46	2.55	1.83	3.02
1.43	2.36	3.01	2.5
1.37	1.27	1.97	2.96
2.07	1.97	3.83	2.24
1.7	2.3	1.86	1.89
2.06	2.56	2.73	1.86
1.21	1.66	2.82	2.69
2.13	2.73	2.33	3.14
3.43	2.92	2.81	3.09
2.07	2.18	2.39	1.39
2.47	2.54	2.43	2.26
1.67	2.86	1.28	2.35
1.52	1.6	3.9	3.01
1.61	1.95	3.56	2.23
1.82	1.6	1.88	2.24
2.47	1.83	1.71	2.41
1.9	1.56	3.13	1.29
1.33	1.62	3.26	1.76
1.41	2.62	3.01	1.88
1.78	1.01	3.33	3.87
1.47	1.02	3.88	2.03
1.65	1.18	1.37	2.27
1.72	2.79	2.21	2.72
2.3	3.7	2.47	2.28
1.65	1.2	1.64	2.81
2.03	1.23	2.59	1.16
1.71	1.64	2.14	2.39
2.2	1.1	2.2	2.51
3.56	1.28	2.02	2.82
3.13	1.29	2.32	1.97
1.63	1.24	2.48	3.11
1.52	2.49	2.37	2.11
1.54	2.43	2.58	2.44
1.48	2.68	2.16	2.67
1.56	1.56	2.01	2.79
2.85	3.51	4.36	1.18
1.25	1.92	2.55	2.26
1.46	1.28	1.97	2.04
1.79	1.05	3.29	3.03
1.72	1.88	3.03	2.25
3.76	2.14	2.17	1.69
2.65	1.87	3.57	2.72
2.16	1.46	4.29	1.65
1.7	3.44	2.02	1.86
1.38	2.48	2.12	1.89
1.36	1.72	3.71	1.9
1.36	1.49	2.65	2.57
1.89	1.04	3.2	1.84
1.61	3.46	2.35	2
1.71	1.02	2.1	2.12
1.54	1.15	1.4	2.36
1.89	2.27	2.42	1.83
1.51	1.94	2.73	2.8
1.59	1.15	3.27	2.17
1.65	2.22	3.49	2.05
1.6	1.74	2.97	1.91
1.41	1.83	1.95	1.97
1.57	1.88	3.74	1.16
2.52	1.3	1.94	2.17
1.45	2.95	1.83	1.81
1.6	1.36	3.28	1.32
1.51	1.54	1.69	1.65
2.41	3.58	1.83	3.64
2.57	2.19	2.35	2.42
2.01	1.71	1.03	1.91
1.66	1.21	2.2	2.27
1.66	1.63	2.01	3.01
1.6	2	1.8	2.28
3.61	3.15	2.98	1.91
1.63	2.16	2.07	2.39
1.46	2.53	3.78	2.54
1.55	2.64	3.05	2.35
1.33	1.63	2.04	1.66
1.97	2.44	2.18	2.22
1.3	1.28	2.48	2.95
2.11	3.67	2.53	3.51
1.48	1.89	2.17	3.24
1.61	1.42	1.98	2.35
1.56	1.66	1	2.43
2.34	3.59	3.19	3.09
1.8	1.49	2.75	1.38
1.12	1.94	1.66	2.16
1.37	1.49	2.43	1.62
1.46	3.24	2.89	2.32
1.6	1.48	1.77	1.86
1.71	2.01	1.88	2.39
1.58	3.37	3.34	2.33
1.63	2.21	1.91	3.12
1.62	2.37	1.78	2.57
1.52	1.01	2.73	1.94
2.53	2.02	1.9	2.23
2.08	3.79	1.57	2.23
1.96	2.61	2.84	1.25
1.45	1.59	4.56	2.32
2.17	2.75	2.76	3.28
2.8	1.62	1.11	3.05
2.27	1.85	1.75	2.62
1.3	1.44	1.9	2.79
1.6	1.49	3.05	2.1
1.64	4.04	3.01	3.11
1.47	1.92	3.73	1.64
2.24	3.43	1.14	1.02
1.76	1.64	2.66	1.89
1.49	1.76	3.93	1.42
1.85	1.49	3.29	3.51
1.98	1.66	1.99	2.7
2.41	1.68	2.75	4.16
1.68	1.73	2.7	2.16
2.35	4.05	1.6	2.58
1.41	1.35	3.21	1.26
2.14	2.49	2.26	2.02
1.43	1.87	1.19	2.63
1.7	1.62	2.75	2.65
1.92	1.37	2.09	1.23
1.13	1.76	2.77	2.3
1.71	2.79	3.72	1.31
1.81	1.95	1.99	3.1
3.11	2.4	3.21	1.24
1.31	1.68	3.52	2.34
1.64	2.11	1.32	2.55
1.25	1.76	1.06	2.04
1.47	2.26	1.9	2.3
1.07	1.75	1.85	2.48
1.59	1.84	3.3	2.98
1.88	1.78	1.89	3
1.36	4.23	1.56	1.38
1.65	1.87	2.56	2.42
1.59	1.78	2.6	2.99
1.62	1.8	1.1	2.3
2.42	2.79	2.22	3.27
1.47	1.84	1.26	3.38
1.99	1.95	3.13	2.39
1.32	1.63	1.03	1.09
1.54	1.21	1.46	2.29
2.17	1.8	3.56	1.9
1.54	1.86	2.03	2.03
1.15	3.56	3.01	1.8
1.23	2	1.67	2.04
2.31	2.02	1.06	1.86
2.91	1.11	1.04	2.88
2.07	1.63	2.19	2.51
3.06	3.6	3.45	1.88
1.15	4.07	2.44	2.44
1.22	1.1	3.84	2.44
2.23	2.76	1.67	3.45
1.41	1.52	2.23	1.85
1.32	2.11	1.66	3.28
1.08	1.95	3.01	3.03
1.72	1.07	3.12	1.61
1.23	1.78	2.27	2.12
1.8	3.01	3.92	2.03
1.42	1.8	1.53	1.84
2.22	1.63	2.93	1.67
1.37	1.81	2.44	1.99
1.54	2.89	1.43	3.14
1.35	1.83	2.79	2.21
1.94	1.83	1.82	1.17
1.18	2.4	2.69	2.19
1.44	3.65	2.73	3.66
2.04	2.03	1.1	1.51
1.36	2.71	2.72	2.72
1.45	2.37	2.08	2.4
1.25	1.81	2.47	2.7
2.53	2.67	1.68	2.8
1.66	3.44	2.14	2.29
1.2	1.76	1.59	2.63
1.42	2.56	1.34	2.89
1.72	1.89	3.84	2.26
2.6	3.15	1.56	3.25
2.32	1.83	1.82	2.61
1.57	2.24	3.7	2.98
1.21	1.68	2.05	4.08
1.87	1.48	3.31	4.34
3.85	1.21	1.64	2.96
1.14	2.23	1.82	2.48
1.65	2.25	3.68	2.87
2.37	1.53	1.44	2.9
1.78	1.62	1.8	2.87
1.49	2.22	4.03	3.28
1.38	1.87	2.4	2.95
1.64	2.32	1.57	2.83
1.9	1.36	2.66	3.15
1.64	1.43	1.7	2.76
1.11	3.56	2.22	2.45
2.83	1.65	1.85	2.83
1.92	1.62	1.03	2.7
1.4	1.4	1.68	2.8
1.67	1.1	2.94	3.48
1.21	3.85	1.55	2.87
1.66	1.86	3.81	3.81
1.47	1.45	1.33	3.95
1.03	1.97	2.86	2.8
1.14	2.18	1.04	2.7
1.08	1.61	2.71	3.38
1.3	2.79	1.47	2.21
2.49	2.77	2.85	2.9
1.57	2.1	2.92	4.14
1.64	2.38	1.9	2.83
1.85	2	1.84	2.98
2.11	1.59	1.74	2.8
2.4	2.09	2.11	2.89
1.94	1.69	1.08	2.32
1.69	2.01	2.55	2.72
1.37	1.87	3.19	2.44
1.55	2.13	2.84	2.94
1.89	3.09	3.34	2.88
2.28	2.07	1.23	2.66
2.74	1.09	3.5	2.2
1.45	2.54	1.55	2.33
1.23	4.27	2.45	2.53
2.03	1.7	2.02	2.79
1.53	3.19	1.48	2.39
1.28	2.45	1.38	2.59
2.49	3.38	2.48	2.84
1.82	2.09	1.22	2.47
2.58	3.13	1.53	3.02
1.06	1.94	2.01	2.16
1.78	1.57	2.64	3.04
1.94	2.06	1.11	2.77
1.35	3.54	1.61	2.83
2.35	4.22	2.15	2.55
1.77	2.03	2.14	2.4
1.35	1.66	3.09	2.55
1.43	1.41	2.92	3.95
1.9	2.52	3.55	3.4
1.7	1.87	1.88	2.65
1.84	1.46	1.78	2.63
1.73	3.24	2.4	3.65
1.28	1.64	1.72	3.03
1.11	1.9	1.72	2.87
1.42	1.13	1.28	2.76
1.93	1.23	1.91	2.43
2.17	1.43	2.28	3.5
1.63	1.84	1.19	2.44
1.55	2.13	1.45	3.95
1.3	2.57	1.43	3.66
1.04	1.99	1.59	2.42
1.93	3.46	3.03	3.08
1.91	1.05	1.21	2.74
1.56	1.73	1.17	2.88
1.55	1.53	1.96	2.98
2.5	2.31	1.44	4.04
1.81	1.03	1.86	2.77
1.82	1.06	1.31	2.79
1.15	1.91	2.11	2.88
2.58	2.25	3.36	2.6
1.5	1.89	2.82	4.25
1.56	1.96	1.59	4.09
1.75	1.82	3.82	3.58
1.09	2.74	2.83	2.67
1.84	1.92	1.44	2.93
1.3	1.49	2.48	2.06
2.63	1.99	1.45	4.35
1.21	1.05	1.11	3.38
2.46	1.89	2.76	2.44
1.4	1.83	2.1	3.01
1.99	1.84	2.31	2.42
1.42	1.78	1.6	2.83
1.63	2.21	1.42	2.77
1.71	1.92	2.4	2.65
1.46	1.81	1.69	3.46
3.15	3.22	2.45	2.63
1.84	1.82	2.66	2.51
1.5	1.17	4.02	3.33
1.61	1.45	1.91	3.56
2.09	1.93	3.31	2.61
1.45	2.65	1.31	2.42
1.38	1.48	3.18	2.85
1.1	3.35	3.58	2.97
1.18	2.2	1.91	3.59
1.41	1.6	2.72	2.72
1.23	2.77	2.31	2.73
1.45	2.22	1.49	2.49
1.53	3.21	3.75	2.51
1.73	1.32	1.43	2.82
1.07	1.94	2.99	2.46
1.76	1.05	1.17	2.85
1.24	2.17	1.93	2.59
1.87	3.94	2.05	3.08
1.42	2.94	3.31	2.67
3.98	2.27	1.18	2.77
2.12	1.74	2.27	2.84
2.29	2.88	2.93	2.74
1.9	2.56	1.84	2.28
2.36	2.87	2.83	2.77
2.1	1.78	1.19	2.8
1	1.82	2.53	2.19
1.63	1.29	1.09	2.69
1.56	1.13	2.03	3.56
1.14	2.09	1.97	2.66
1.51	1.82	2.82	2.78
4.67	4.02	1.34	2.9
1.66	2.64	1.46	3.29
1.32	1.21	1.95	2.1
1.75	1.58	1.12	2.51
1.61	2.19	3.64	1.1
1.99	3.11	3.08	1.81
1.63	1.56	3.08	1.18
1.93	1.73	1.75	2.36
1.5	3.39	1.42	1.68
1.29	1.22	2.32	2.3
1.69	1.84	3.21	3.59
1.69	2.51	2.5	2.24
3.61	1.95	1.38	2.01
2.07	2.28	1.71	2.3
1.56	2.95	1.08	2.02
1.77	2.93	1.47	1.9
3.35	2.36	1.82	1.85
1.48	1.61	4.07	2.08
2.12	3.42	1.51	2.01
1.01	3.17	3.61	3.11
2.31	1.48	3.4	2.89
1.15	3.53	1.26	2.95
1.93	3.26	1.12	2.26
1.8	1.58	1.93	1.69
1.81	2.34	2.42	3.07
1.89	1.84	2.31	3.53
2.08	1.51	2.75	1.45
1.76	2.76	1.78	1.83
1.11	3.45	2.7	2.02
2.29	1.75	1.31	2.15
1.39	1.73	1.91	2.08
1.6	2.52	1.58	1.93
3.31	1.46	1.46	1.34
4.51	2.38	2.74	1.91
1.72	2.68	2.28	1.97
2.19	1.72	1.44	1.91
1.16	1.73	2.37	2.53
1.23	1.53	1.21	1.16
2.74	1.76	1.56	3.13
1.4	1.64	1.85	1.71
2.49	1.19	1.29	2.24
2.38	2.33	1.55	1.88
1.82	1.57	1.3	1.64
1.34	1.8	1.6	3.2
1.78	1.74	2.58	1.78
1.43	2.04	1.28	2.11
1.33	3.5	2.14	2.93
3.36	1.69	3.6	1.36
1.44	2.12	1.97	1.7
1.05	1.69	3.18	1.68
1.02	1.07	3.42	1.02
1.41	2.94	1.62	2.32
1.99	1.47	1.62	2.07
1.83	1.8	3.21	1.92
1.37	1.93	1.92	1.31
2.89	1.22	2.09	1.03
2.2	1.77	1.72	1.5
1.95	1.98	2.17	1.64
1.58	1.87	2.63	1.89
1.63	1.76	3.24	2.26
1.72	1.53	3.23	2.23
1.35	1.32	1.59	1.68
1.51	3.54	3.21	2.01
1.42	1.93	2.06	2.2
1.04	1.69	1.77	1.73
2.26	2.2	2.47	2.25
2.36	1.86	1.8	2.22
1.64	1.36	2.77	2.11
2.12	1.39	2.97	4.18
1.74	1.74	2.45	3.29
2.6	1.79	2.45	1.53
3	1.71	3.15	1.93
3.85	1.69	3.32	3.49
1.81	2.17	2.26	2.26
1.89	2.04	1.28	3.71
1.41	2.86	1.75	1.83
1.38	1.37	3.06	3.22
3.72	1.57	2.18	2.18
2.03	1.11	3.46	1.95
2.66	2.54	2.78	1.34
1.1	1.95	3.54	1.99
1.72	1.16	3.37	1.94
1.16	1.94	3.39	2.85
1.59	1.44	1.13	1.52
1.73	1.65	2.37	2.15
2.37	2.21	3.28	4.19
1.59	1.97	2.14	1.79
1.37	2.3	1.4	1.68
1.13	2.49	1.77	2.49
1.52	2.3	1.96	2.47
3	2.13	2.16	3.74
1.78	2.71	1.49	2.06
1.32	2.56	3.15	2.25
1.34	2.34	1.08	1.59
1.9	1.63	1.05	2
1.4	3	2.58	3.78
1.11	1.39	1.19	3.14
1.25	1.58	1.58	2.06
1.08	2.44	2.7	2.37
2.16	2.03	1.56	1.91
1.5	3.55	1.88	1.91
1.63	1.69	1.22	2.08
2.11	1.18	3.31	2.33
1.97	4.08	1.63	2.2
1.81	1.73	1.86	1.9
1.33	3.55	3.31	2.21
1.6	3.88	2.1	2.04
1.53	4.07	3.54	3.99
1.23	1.5	1.26	1.93
1.82	1.65	2.85	2.25
1.56	2.54	2.5	1.74
1.36	1.7	1.98	1.58
2.04	1.68	1.3	1.2
1.44	1.61	1.38	1.93
1.14	2.36	2.9	2.07
2.07	2.95	1.49	2.06
2.54	1.51	2.49	1.68
2.03	1.47	2.66	1.77
1.84	3.92	1.28	1.73
3.13	1.86	1.78	2.14
1.55	1.26	2.07	1.08
1.48	3.89	1.21	1.99
2.49	1.71	3.73	1.15
1.23	1.66	2.41	3.36
1.38	2.16	1.49	1.83
1.71	2.2	3.44	1.1
1.83	2.39	2.74	2.44
1.59	1.05	1.11	3.66
1.87	2.6	3.06	1.27
4.27	2.48	2.62	3.11
1.9	1.05	1.58	1.47
2	1.24	1.89	2.2
1.24	1.92	2.75	3.43
3.31	1.61	3.95	2.09
1.64	2.53	1.53	1.46
1.7	2.16	1.42	1.59
2.19	1.05	1.3	1.88
1.64	2.56	1.43	2.41
2.22	1.56	3.67	1.25
1.91	1.18	1.76	2.28
1.4	1.83	2.99	4.29
1.38	2.27	1.4	2.11
1.1	1.97	2.1	2.35
1.44	3.72	2.21	1.79
2.34	4.06	2.33	3.41
1.9	2.15	2.24	2.6
1.22	2.6	1.52	1.72
1.52	3.88	2.75	1.83
1.89	1.6	1.99	2.19
1.42	2	3.8	1.02
2.27	1.68	3.69	2.03
1.27	1.69	2.26	1.77
1.01	1.88	2.59	2.51
1.97	1.79	2.88	3.06
1.12	3.77	1.12	2.38
1.27	1.51	2.67	3
1.46	2.14	1.29	2.03
1.54	1.98	2.53	1.74
1.32	1.34	1.96	3.83
1.7	1.31	2.07	1.85
1.96	2.81	1.56	1.88
1.38	1.86	1.09	1.8
1.84	1.98	1.3	1.77
2.01	1.01	3.22	2.16
1.62	1.84	1.69	1.61
1.29	1.4	1.03	2.11
1.34	1.17	1.4	1.4
1.92	2.06	2.92	2.05
2.25	2.11	1.99	1.51
1.24	1.64	1.66	2.25
1.84	3.03	1.89	1.39
2.04	4.72	2.95	2.03
1.22	1.39	3.28	2.07
3.06	1.38	1.03	2.07
1.51	1.21	2.81	2.79
2.08	1	2.93	2.69
1.71	1.81	1.98	1.97
1.55	2.86	3.69	3.69
1.13	2.24	2.35	1.83
2.92	3.36	1.41	1.24
1.76	2.52	1.29	1.91
1.21	1.76	1.6	1.09
1.36	2.03	2.77	1.42
2.39	1.8	1.5	1.84
1.24	1.53	3.07	1.55
1.69	2.14	2.52	1.35
1.48	2.41	1.14	2.2
2.19	3.51	1.18	1.65
1.76	3.18	2.5	4.1
1.5	2.72	3.33	3.54
1.6	2.95	1.2	1.78
1.16	2.08	3.16	1.14
1.42	1.17	2.95	1.86
1.73	1.86	1.21	2.11
1.92	1.53	2.52	2.4
1.51	1.92	1.47	2.92
1.37	3.52	2.14	2.15
1.85	2.37	2.04	2.32
2.41	3.27	1.18	2.54
1.19	1.56	2.23	2.58
1.33	2.32	2	2.82
1.19	2.94	1.62	2.73
1.72	2.19	1.67	2.49
1.11	1.74	1.99	3.46
1.72	1.23	1.66	2.94
1.36	3.84	1.38	3.01
1.53	1.04	1.22	3.43
1.01	1.76	3.16	3.04
2	2.14	3.9	2.62
1.11	2.21	2.86	2.77
1.35	2.1	2.7	2.44
1.46	1.85	2.86	1.97
1.83	2.57	2.97	2.79
1.59	2.06	1.96	1.96
2.63	1.35	3.46	2.71
2.36	2.89	1.19	3.63
1.98	1.89	3.22	3.65
1.69	1.32	1.37	2.71
1.36	3.04	2.61	2.92
1.86	3.13	1.85	2.67
1.76	3.4	2.96	3
1.14	3.19	1.07	2.84
3.42	3.29	1.3	2.43
1.85	1.64	3.69	1.89
1.4	1.9	1.97	3.01
1.12	1.54	1.09	2.47
1.79	1.62	1.71	2.68
1.49	2.22	1.72	2.67
1.96	4.44	1.17	3.58
1.22	1.09	3.33	3.04
2.15	1.43	3.6	2.65
1.52	1.68	1.83	2.73
1.4	2.73	1.13	1.73
1.66	3.68	1.4	2.3
1.26	1.12	2.69	2.98
1.58	1.4	3.35	2.36
1.78	1.36	3.32	4.57
1.65	1.42	3.04	3.19
2.48	2.53	1.69	2.41
1.18	2.14	2	2.64
2.09	2.12	1.6	2
1.38	1.5	2.25	2.53
1.33	2.24	3.51	2.45
1.59	1.96	3.74	3.53
2.92	2.61	1.59	3.98
1.33	3	1.98	2.32
1.29	1.09	2.91	3.86
1.73	2.11	2.41	3.87
1.65	3.42	1.03	2.46
1.8	3.27	2.73	3.11
1.28	2.27	2.97	2.85
1.69	1.34	1.41	2.59
1.95	1.4	3.3	2.62
1.42	1.54	2.06	1.85
1.39	3.55	3.21	3.01
1.62	2.73	1.25	2.41
1.36	1.41	2.91	3.17
1.49	2.29	2.15	2.99
1.73	2.84	1.03	2.8
2.39	2.48	1.59	3.02
1.15	1.72	3.37	2.7
1.32	3.29	1.87	2.61
2.4	1.47	1.08	3.65
1.41	2.61	1.78	2.65
2.49	1.25	1.75	1.86
2.77	2.86	2.32	2.6
2.14	2.28	1.11	3.68
1.61	1.51	2.5	2.83
1.42	2.98	2.89	3.28
1.34	2.63	1.98	2.89
1.2	1.35	2.28	2.82
1.53	1.65	2.06	2.86
1.11	1.71	2.33	2.74
1.6	3.93	2.6	1.35
1.56	3.85	3.41	1.11
1.06	1.87	1.53	1.81
1.79	1.6	3.43	1.68
1.3	1.82	3.08	2.21
1.81	1.61	1.99	2.1
2.94	3.15	1.44	2.03
1.91	1.12	1.89	2.17
1.36	3.19	1.74	2.16
1.48	1.77	1.51	1.04
1.14	3.33	1.73	1.48
1.12	2.52	1.74	2.15
1.81	2.52	1.86	1.62
1.81	1.54	1.16	2.67
1.16	1.84	2.17	1.26
2.11	2.08	1.32	1.89
1.35	1.37	1.06	2.19
1.03	1.37	1.26	1.84
1.59	2.34	3.02	2.25
1.34	2.62	2.16	2.11
1.43	2.04	1.93	2.07
1.62	1.49	1.9	1.88
1.34	1.58	1.87	3.14
1.32	2.02	1.44	2.02
1.32	1.61	1.98	1.46
1.39		1.74	2.57
1.62		3.67	1.52
1.72		2	1.35
1.46		2.24	1.94
1.41		1.99	3.24
1.64		1.4	1.74
1.25		2.83	1.26
1.86		1.33	3
1.47		2.13	1.88
1.33		2.14	2.27
1.74		1.88	1.59
1.04		2.7	1.4
2.68		2.41	1.8
2.16		2.17	2.26
1.74		1.23	2.1
1.51		2.22	1.96
1.91		1.47	1.78
1.74		3.18	2.13
1.39		3.99	3.15
1.11		1.83	1.82
2.76		2.74	2.26
1.26		2.62	2.13
1.6		3.01	2.58
1.75		1.71	2.18
3.34		1.29	1.32
2.53		2.58	3.47
1.22		3.65	1.66
1.88		2.14	3.44
1.08		1.96	2.19
1.21		1.28	3.06
1.55		2.2	2.22
1.88		2.28	2.17
1.32		2.78	2.47
2.4		3.03	1.57
3		2.63	2.14
1.21		3.05	2.03
2.26		1.6	2.2
1.03		1.36	2.21
1.91		1.13	1.77
1.57		3.56	1.98
2.25		2.22	2.97
2.29		1.93	2.36
1.14		2.92	2.05
1.3		3.69	1.55
1.46		1.88	3
1.43		1.44	2.13
1.61		1.69	1.62
1.79		1.7	2.12
1.07		1.7	2.1
2.89		2.9	1.39
2.36		1.97	2.26
1.06		1.61	2.07
1.2		2.98	1.31
3.62		2.96	3.96
1.47		1.51	2.26
1.09		3.25	2.03
1.14		1.59	3.26
2.27		2.26	1.88
1.49		2	2.63
1.64		1.83	1.5
1.34		1.64	2.18
1.11		1.31	1.4
1.33		3.76	3.34
1.34		1.55	1.92
1.09		1.16	2.89
1.44		1.37	2.1
1.75		1.04	2.14
1.35		1.66	2.27
1.33		3.46	1.95
1.91		2.49	1.87
1.51		1.86	2.17
1.28		2.15	1.76
1.68		1.88	1.7
1.48		3.08	3.24
1.7		3.95	2.65
1.44		3.06	2.63
2.04		1.45	2.66
1.98		2.15	2.68
1.5		1.84	2.67
2.75		2.03	2.43
1.75		1.58	4.2
1.53		3.51	2.45
3.83		3.51	2.69
1.31		2.07	3.02
1.25		2.26	2.24
1.78		2.26	2.64
2.47		1.03	3.24
1.94		1.11	2.49
1.12		4.03	3.03
2.15		1.98	2.8
1.42		2.58	2.62
3.73		3.58	2.55
2.89		1.5	2.9
2.64		1.28	2.97
2.47		3.56	3.68
2		1.2	4.23
1.02		3.95	4.35
1.32		1.15	3.55
1.94		2.88	2.41
2.72		1.73	2.68
1.29		1.8	4.23
1.94		1.96	1.71
1.68		2.92	2.54
1.87		4.02	3.09
1.18		1.04	2.13
1.68		2.63	2.58
1.61		2.82	3.58
1.61		2.08	3.39
2.32		1.63	3.98
1.58		1.54	4.34
1.06		2.1	1.99
1.88		1.48	4.12
1.38		1.01	2.88
1.69		1.28	2.06
1.62		1.99	2.29
2.07		1.85	2.95
2.22		2.07	2.38
1.79		1.12	2.47
1.65		1.26	2.75
1.84		3.07	2.72
1.86		3.37	2.6
3.61		2.83	3.47
2.09		1.71	2.72
1.18		2.82	2.92
2		1.39	2.8
2.05		2.15	2.23
2.61		1.37	3.51
1.48		2.18	4.02
1.17		2.69	1.92
1.43		2.36	2.83
3.84		2.29	3.86
1.15		2.18	2.55
3.89		2.16	2.91
2.24		1.95	1.9
1.02		2.35	2.86
1.43		3.29	4.65
1.16		2.1	2.38
2.06		1.98	3.29
1.59		2.38	3.58
2.09		1.28	3.78
1.31		2.83	2.85
1.96		2.02	2.76
1.54		1.26	2.84
1.13		3.54	2.92
1.26		1.03	2.72
1.61		1.33	2.84
1.89		2.33	3.38
1.73		1.56	2.38
1.89		4.28	2.65
1.76		3.23	2.73
1.47		1.61	3.05
1.42		1.79	2.63
1.47		2.33	2.29
1.85		3.18	4.91
1.65		1.15	2.99
1.68		2.52	2.47
1.62		1.86	2.59
1.63		2.14	3.86
2.07		1.76	2.27
2.05		1.51	3.69
2.13		2.93	2.8
4.17		2.85	2.95
1.77		1.7	2.46
1.73		2.65	3.15
1.58		1.48	2.25
1.58		2.61	2.58
1.21		1.84	2.75
1.23		1.42	2.88
1.96		1.43	2.71
2.48		1.95	3.86
1.94		1.06	2.55
1.86		2.11	1.64
1.49		1.21	2.93
2.43		1.26	2.03
1.99		1.68	2.11
2.92		3.22	2.91
1.92		1.15	2.99
2.27		2.32	2.83
1.69		2.34	2.7
1.91		1.28	2.72
2.25		1.1	2.78
1.67		1.18	2.35
1.86		1.78	2.81
2.34		2.94	2.66
1.55		1.85	3.47
1.81		1.84	2.77
1.05		1.02	2.82
2.34		2.72	2.83
1.98		2.82	3.68
1.11		3.05	2.65
1.33		1.32	3.49
1.77		1.2	3.2
2.26		1.33	2.59
1.2		2.19	3.65
1.65		1.35	2.4
2.45		1.53	3.56
1.8		1.12	1.64
1.23		3.32	3.01
2.8		1.39	2.89
3.37		1.07	2.11
1.69		3.72	2.74
3.15		1.59	3.48
2.55		2.94	2.72
1.56		3.64	2.48
1.11		3.88	3
1.48		2.22	3.68
1.51		1.91	3.03
1.48		1.52	2.28
1.78		2.09	2.55
3.88		1.83	2.71
2.93		1.64	2.94
1.12		2.36	3
1.65		1.32	2.96
1.88		2.4	3.04
2.94		1.82	4.36
1.49		2.45	3.18
2.56		2.03	3
1.56		1.88	3.84
1.51		2.78	2.05
1.77		3.9	2.99
2.6		1.78	2.85
1.96		2.02	2.51
1.36		1.09
2.69		1.17
1.29		1.54
1.33		2.88
2.77		1.28
1.66		3.45
1.93		1.25
2.2		1.27
2.4		2.56
1.54		1.72
1.94		1.91
1.15		2.04
2.24		2.55
1.47		2.14
2.05		3.88
1.66		1.69
1.39		1.17
2.56		2.22
3.96		1.79
1.18		2.94
1.58		1.47
1.03		3.2
1.71		1.77
2		3.84
1.57		1.38
2.38		1.67
1.74		2.54
1.51		3.26
2.2		1.29
1.41		1.05
5.05		1.5
1.48		1.78
1.64		1.17
2.29		2.34
1.97		3.85
1.94		1.63
2.09		2.22
2.15		1.81
2.31		1.71
1.29		2.18
1.18		1.02
1.25		1.67
2.37		2.32
1.48		1.13
1.49		1.81
3.15		2.02
1.39		1.99
1.65		1.12
1.27		1.35
1.71		1.67
1.36		1.49
1.93		1.26
1.79		2.33
1.26		1.19
1.37		2.28
1.5		3.13
1.32		1.01
1.9		1.35
1.94		1.65
3.77		1.71
1.57		1.66
1.93		1.66
1.12		2.1
1.4		2.03
1.23		2.28
1.01		1.21
2.82		2.13
1.28		2.28
1.28		2.49
2.08		1.91
1.46		2.08
1.17		1.42
1.15		1.48
1.07		3.7
1.68		3.67
1.57		1.15
2		4.08
1.1		1.95
2.17		2.76
2.24		1.42
1.86		3.13
2.06		1.35
1.25		1.24
1.61		1.74
2.68		1.33
2.88		2.3
2.27		1.34
1.89		2.25
4.45		1.08
1.78		1.67
2.3		1.15
2.79		2.45
2.54		1.16
1.69		3.12
1.79		2.21
1.37		1.86
1.2		2.18
1.47		2.03
3.27		1.33
1.86		4.08
3.71		2.87
4.57		1.86
1.7		2.02
1.21		1.92
1.95		1.68
1.53		2.94
1.31		1.29
1.16		2.45
2.98		1.13
1.18		2.11
1.04		1.5
1.58		1.36
1.5		1.47
2.11		2.1
1.19		1.13
2.78		3.46
1.9		1.32
3.38		1.24
1.83		1.27
2.23		1.42
2.17		1.14
1.78		1.76
1.97		1.45
1.99		3.46
2.52		2.97
1.42		1.42
2.67		1.74
1.43		2.27
1.26		2.14
1.81		1.31
1.34		2.04
1.16		1.91
1.49		2.08
1.24		3.12
2.64		1.53
1.48		1.71
2.06		1.34
1.02		1.66
1.54		1.63
3.52		1.62
1.91		2.45
1.93		4.14
1.33		1.01
1.15		1.7
1.28		4.02
1.37		1.65
1.61		2.06
1.82		1.53
1.08		1.6
1.02		2.13
2.12		2.73
1.84		1.13
1.92		3.38
2.17		3.04
1.39		1.83
1.78		2.04
1.43		1.54
1.85		1.04
3.72		1.56
1.52		1.34
1.25		3.51
1.22		1.36
2.4		3.92
1.34		3.05
1.23		2.09
2.75		1.71
2.04		1.99
2.07		1.78
1.68		2.05
1.88		1.87
1.35		1.14
1.85		3.54
1.76		3.1
1.54		1.66
1.41		1.62
1.52		2.16
2.89		2.05
1.89		1.8
1.05		1.69
1.6		1.72
1.66		1.41
2.22		2.06
1.55		1.55
1.39		1.86
1.56		1.71
2.27		1.63
2.05		1.92
1.82		1.06
1.39		2.05
2.38		1.66
1.18		1.81
1.03		2.11
1.29		1.33
1.48		1.45
1.45		1.32
1.56		3.1
3.21		1.5
1.32		1.71
1.29		2.87
1.27		1.48
2.02		1.29
1.64		1.68
1.69		4.15
1.7		2.53
1.09		3.38
1.45		1.78
2.9		1.24
1.21		3.11
2.07		2.35
2.95		4.55
2.35		1.96
1.94		1.79
2.35		1.72
2.13		1.04
1.84		1.47
2.53		1.02
1.37		3.67
3.01		2.26
1.05		1.43
1.62		1.13
1.61		1.79
2.12		2.88
1.07		1.26
2.72		1.98
1.58		1.39
3.35		1.37
2.45		1.83
2.48		3.43
1.25		2.85
2.03		3.66
1.39		1.88
1.52		1.73
1.63		1.77
2.83		1.8
1.71		1.97
2		2.51
1.24		3.84
2.77		1.82
2.76		1.88
2.49		1.46
1.15		1.48
1.57		3.6
1.63		2.17
2.07		1.92
3.6		2.57
1.59		1.53
2.15		1.56
1.18		1.54
1.25		3.28
2.25		1.48
1.12		1.56
1.29		1.32
1.01		1.82
1.61		1.31
1.12		1.45
3.68		1.24
1.71		1.18
2.45		2.4
2.18		2.91
1.27		1.39
1.82		2.55
1.56		1.57
1.81		1.44
1.67		1.01
2.32		1.87
1.66		1.86
1.91		1.7
2.03		1.39
2.52		1.17
2.92		3.86
3.22		2.39
2.74		1.49
1.4		2.54
1.97		2.73
2.89		1.78
1.53		1.22
1.42		2.12
3.74		1.85
1.88		1.63
1.69		3.12
1.06		1.41
1.81		1.27
3.66		1.53
1.43		2.27
1.45		2.23
2.03		3.7
1.83		1.96
1.46		1.82
2.02		1.34
1.86		1.62
1.27		1.11
1.86		1.7
1.72		1.42
1.08		1.51
1.39		1.92
1.19		2.66
2.84		4.04
3.52		1.34
1.71		1.92
3.54		1.4
1.52		1.5
1.83		1.32
1.83		2.79
1.48		1.37
1.4		1.33
2.84		1.36
1.14		3.98
2.14		1.9
2.52		1.18
2.35		1.11
1.76		1.7
3.54		1.58
1.77		1.38
1.81		1.35
1.93		1.66
1.4		1.85
1.73		3.04
1.76		2.14
1.12		1.34
4.06		2.85
2.97		3.08
1.64		2.26
1.39		2.45
1.29		2.55
1.51		1.6
1.41		1.51
1.56		2.56
1.85		2.93
4.55		1.25
2.96		1.11
1.35		2.17
2.01		1.51
1.2		1.11
2.35		1.23
2.78		1.54
1.44		2.11
2.68		2.27
1.14		1.36
1.38		2.44
2.04		2.96
1.98		1.99
2.23		1.56
1.76		1.47
1.8		2.54
1.33		2.36
2		1.83
2.45		1.22
3.06		1.61
1.48		1.48
1.56		1.18
2.34		1.4
1.66		1.12
4.22		1.25
2.05		1.32
1.75		1.61
1.43		1.48
3.66		1.17
1.43		2.18
3.68		2.02
1.51		1.28
1.24		1.72
2.47		1.34
1.16		4.1
2.1		1.77
1.52		2.58
1.14		3.32
2.05		1.92
1.59		1.16
1.26		1.16
2.63		1.03
1.61		1.33
1.43		2.18
2.22		1.24
2.08		2.69
1.86		1.4
3.81		3.64
1.44		1.61
1.81		2.04
1.57		1.31
1.51		3.34
2.24		1.65
2.24		1.62
2.59		1.57
3.49		1.58
3.16		1.26
1.88		1.26
2.57		2.36
2.24		1.35
2.23		1.63
1.67		1.01
1.77		1.39
2.01		1.62
3.39		1.32
2.67		1.05
1.46		1.36
1.19		2.15
1.41		1.14
1.9		2.61
1.36		3.28
2.04		1.52
1.52		1.91
2.1		1.12
1.23		1.39
1.99		1.56
1.87		1.14
1.58		1.1
1.44		3.05
1.71		2.83
1.32		1.22
1.39		2.56
2.18		1.07
1.11		1.57
1.41		1.68
2.2		2.05
1.15		1.71
2.39		1.42
2.52		1.75
1.87		1.5
2.05		3.64
1.52		2.11
1.45		1.69
1.2		1.94
1.53		1.51
1.05		1.48
1.52		3.2
2.71		2.71
1.26		1.11
1.91		3.01
1.83		1.13
2.02		1.48
2.52		1.2
1.39		1.49
1.98		1.04
1.77		1.86
2.11		1.35
1.16		2.29
1.77		1.16
3.17		3.16
2.62		1.39
1.61		2.08
2.27		2.3
1.44		1.11
2.84		1.39
1.57		1.93
1.61		1.41
2.39		1.35
3.44		1.76
1.29		3
1.74		1.21
1.84		1.38
1.64		1.66
3.55
2.74
1.49
1.59
1.16
2.88
1.62
1.29
1.53
2.47
2.84
1.98
2.08
1.47
1.16
1.53
1.07
1.52
1.77
1.3
1.98
1.12
2.05
1.32
2.12
1.08
1.46
1.74
2.19
1.03
1.51
2.41
1.55
1.8
3.41
2.27
1.13
2.08
1.92
3.19
1
1.34
1.61
2.02
1.02
1.98
1.8
2.96
1.89
1.25
2.71
2.64
1.85
1.59
1.92
1.95
1.1
2.77
2.09
1.08
1.89
1.98
2.02
1.31
1.16
1.65
1.63
1.38
1.02
1.39
2.08
2.08
1.81
1.4
1.15
1.34
2.03
1.77
1.55
1.16
1.99
1.93
1.38
2.61
2.02
1.18
1.5
1.56
2.2
1.41
2.24
2.13
3.29
3.18
2.14
1.31
1.73
3.21
1.53
1.54
2.98
3.46
1.76
1.67
1.38
1.34
3.72
1.9
1.91
2.92
1.6
1.27
1.64
2.68
2.06
2.53
1.74
1.73
1.86
1.59
1.74
2.4
1.7
1.31
1.83
1.39
1.25
1.48
1.71
1.4
1.94
1.41
2.47
1.96
1.62
1.31
1.68
1.07
1.5
3.31
1.47
2.06
1.17
1.5
3.17
[truncated: 408 more rows]

## Sheet: Fig. 2
Fig. 2A: The expression of marker genes for SMC differentiation was determined in hAoSMCs by qRT-PCR
	esiControl						esiGPR153						Šídák's multiple comparisons test	esiControl - esiGPR153
GPR153	0.942929	0.828074	0.95814	1.17328	1.14537	0.994665	0.340574	0.301461	0.241505	0.344928	0.289852	0.19302		GPR153	<0.0001
ACTA2	0.952418	0.97153	1.29294	0.966273	0.888119	0.974018	0.88862	0.967493	0.750952	0.964054	1.13571	0.788218		ACTA2	0.934
TAGLN	1.03464	0.815945	0.944998	1.18232	1.03996	1.01946	0.833438	0.764577	0.752078	0.990912	1.142	0.309219		TAGLN	0.1749
MYH11	1.14451	0.817586	0.897481	1.03765	1.07306	1.06941	1.13823	1.03553	1.02174	1.22982	1.39015	0.865164		MYH11	0.8654
ICAM1	1.00018	0.818904	0.953024	1.00386	1.22483	1.04192	0.940731	0.499341	0.695741	1.03292	1.06771	0.610161		ICAM1	0.2122
VCAM1	1.17945	0.747926	1.05583	1.11708	0.970292	0.990561	0.908025	0.738755	0.766139	0.997083	0.966543	1.00341		VCAM1	0.8258
IL6	1.11756	0.727193	1.06878	1.15102	1.07829	0.927631	1.00059	0.788273	0.711928	1.0375	0.904627	0.833048		IL6	0.6902
Fig. 2B: The expression of marker proteins in hAoSMCs by immunoblotting
Fig. 2C: Quantification for immunoblotting signal strength of marker proteins expression in hAoSMCs
	esiControl							esiGPR153								Šídák's multiple comparisons test	SiControl - siGPR153
VCAM1	0.885937	0.51558	0.388864	0.379194	0.116725	0.096755	0.072484	0.342619	0.363405	0.451651	0.174162	0.154334	0.148645	0.109726	0.047419		VCAM1	0.6994
αSMA	1.74472	0.76069	1.12113	1.19617	0.927722	1.32858	1.22612	0.759412	0.598719	0.997573	1.17704	1.27649	1.39514	1.14192	0.929338		αSMA	0.5684
SM22α	1.29754	0.942755	0.695009	1.15019	0.791063	0.939254	0.597513	0.69932	0.849082	0.78696	1.29108	0.95572	1.15064	0.775445	1.0649		SM22α	0.9936
Fig. 2D: The expression of marker genes for macrophage-like/fibroblast-like/osteochondrogenic phenotypes in hAoSMCs by qRT-PCR
	esiControl						esiGPR153						Šídák's multiple comparisons test	esiControl - esiGPR153
CD68	0.703503	1.0506	1.01697	1.64757	0.929136	0.86909	1.48199	1.05902	1.22832	1.31888	1.23301	0.411324		CD68	0.9929
ITGAM	1.06628	0.943054	0.694306	1.35623	1.01409	1.04143	1.25649	0.514968	0.965594	1.06767	1.16009	0.969038		ITGAM	>0.9999
LUM	0.709536	1.00864	1.04459	1.19817	0.931466	1.19855	1.37419	1.05404	1.07176	1.01875	0.931825	0.277351		LUM	0.999
BGN	0.842341	0.770088	1.24004	1.18808	0.985555	1.06172	1.2595	1.28537	1.0446	1.39006	1.25832	1.01352		BGN	0.7238
SPP1	0.766852	1.05123	0.929184	1.54126	0.966868	0.895877	1.40302	1.07248	1.38185	1.20894	1.30224	1.00478		SPP1	0.6775
ALPL	0.957673	0.78815	0.772606	1.20419	1.32793	1.07237	0.965358	0.816729	0.876468	0.787209	0.704104	0.315522		ALPL	0.3345
Fig. 2E: The expression of proliferation markers genes for macrophage-like/fibroblast-like/osteochondrogenic phenotypes in hAoSMCs by qRT-PCR
	esiControl												esiGPR153												Šídák's multiple comparisons test	SiControl - siGPR153
PCNA	0.8868	0.984	1.146	1.0644	1.1019	0.853	1.062	0.921	1.022	0.863	1.203	0.964	0.7354	0.7667	0.5273	0.8409	0.7474	0.669	0.658	0.581	0.691	0.772	0.677	0.772		PCNA	0.0003
MKI67	0.8971	0.7974	1.398	1.1199	0.7596	1.176	1.307	0.872	0.878	0.851	1.263	0.931	0.7702	0.5409	0.4977	0.2898	0.3905	0.393	0.931	0.869	0.414	0.937	0.881	0.777		MKI67	<0.0001
Fig. 2F: Proliferation assay for control and GPR153 knockdown hAoSMCs with/out PDGF-BB treatment
		esiControl										esiGPR153										Šídák's multiple comparisons test	SiControl - siGPR153
Growth medium	12 h	1	0.95	1.19	0.87	0.77	1.23	0.82	1.25	0.93		1	1.03	0.88	1.09	0.75	1.25	0.89	0.94	1.17		Growth medium	12 h	>0.9999
	36 h	0.79	1.61	1.65	1.08	1.67	1.49	0.9	1.01	0.94		1.34	1.1	1.03	1.09	1.36	0.89	0.98	0.99	0.94			36 h	0.9941
	50 h	1.57	1.31	1.47	1.62	1.24	1.9	1.47	1.31	1.01		1.56	0.74	1.01	1.13	0.68	0.88	0.41	0.9	0.64			50 h	0.1025
	84 h	1.74	0.71	1.61	1.12	2.46	1.95	1.08	1.74	1.33		1.31	0.95	0.5	0.5	0.98	0.92	0.74	0.8	0.63			84 h	0.0118
Growth medium+PDGF-BB	12 h	0.98	0.93	1.02	0.7	0.9	1.59	1.01	1.3	1.05	1.18	0.98	1.1	1.15	0.96	1.11	1.11	1.51	1.01	0.71	0.97	Growth medium+PDGF-BB	12 h	>0.9999
	36 h	1.42	2	1.95	1.64	1.95	1.68	1.42	1.01	1.07	1.2	1.35	1.68	1.81	1.51	1.07	1.14	0.78	1.14	1.2	0.82		36 h	0.7853
	50 h	1.76	2.4	2.44	2.35	3.73	3.46	2.97	1.34	1.31	1.11	1.46	1.85	1.85	1.69	1.23	2.01	1.05	0.78	0.47	0.63		50 h	<0.0001
	84 h	2.04	2.72	2.76	2.85	3.29	3.13	4.54	1.69	1.75	1.83	1.6	1.48	1.2	1.58	2.43	1.67	2.01	0.79	0.46	0.86		84 h	<0.0001
Fig. 2G: The percentage of EdU-positive cells was determined by flow cytometry in control and GPR153 knockdown hAoSMCs
esiControl	esiGPR153	unpaired two-sided t test
2.9756	1.4456	esiControl vs. esiGPR153	0.0018
2.5502	1.5053
2.9818	1.7539
Fig. 2H: The percentage of annexin V positive (AnnV+) cells was determined by flow cytometry in control and GPR153 knockdown hAoSMCs
esiControl	esiGPR153	unpaired two-sided t test
2.04842	2.74303	esiControl vs. esiGPR153	0.0172
1.9044	3.38621
1.31373	2.48996
1.19171	2.02153
0.997794	1.67729
0.961114	1.73826
Fig. 2I: Viability of cells was determined by measuring live-cell protease activity
esiControl	esiGPR153	unpaired two-sided t test
3031.25	3640.53	esiControl vs. esiGPR153	0.0268
3190.77	3441.65
3271.2	3892.53
3414.36	3439.93
3408.28	3561.42
3594.41
3313.73
Fig. 2J: The expression of marker genes was determined in control and GPR153 konockdown hCASMCs by qRT-PCR
	esiControl											esiGPR153												Šídák's multiple comparisons test	esiControl - esiGPR153
GPR153	1.082	1.104	0.837	1.025	0.976	1.06282	0.861336	1.11186	0.978793	1.00375		0.537	0.359	0.176	0.078	0.081	0.18366	0.238088	0.244916	0.156063	0.247118				GPR153	<0.0001
MKI67	1.057	0.946	1.343	0.745	1.03881	1.05295	1.22687	0.810933	0.918917			0.651	0.463	0.597	0.509	0.381795	0.80764	0.729216	0.565895	0.243384					MKI67	0.0026
PCNA	0.868	1.153	1.231	0.812	1.023	0.978	1.16607	1.18255	1.08425	0.68837	0.971636	0.74	0.657	0.578	0.547	0.939	1.143		0.436434	0.773887	0.79529	0.619723	0.437242		PCNA	0.0495
ACTA2	0.862	1.161	1.028	0.973	1.13211	1.07151	0.966694	0.771791	1.10491			0.862	0.714	0.774	0.807	0.241311	0.398744	0.395241	0.296559	0.273962					ACTA2	0.0018
TAGLN	1.025	0.976	1.102	0.908	1.17418	1.16639	1.05721	0.848098	0.81436			0.936	0.804	0.901	0.959	0.735009	0.153087	1.27914	0.897412	0.883763					TAGLN	0.825
MYH11	1.09186	1.036	1.10252	0.85281	0.940241							0.719959	1.16365	1.20922	0.930969	0.921922									MYH11	>0.9999
ICAM1	1	1.079	0.927	1.935	0.517	1.04426	0.890922	0.993988	0.863406	1.25243		0.901	1.057	0.973	2.98	1.357	1.05343	1.47413	1.57035	1.2366	1.01271				ICAM1	0.0821
Fig. 2K: The expression of marker genes was determined in control and GPR153 konockdown hCASMCs by qRT-PCR with an independent siRNA															unpaired two-sided t test	siControl - siGPR153
	siContr							siGPR153								MKI67	0.002
MKI67	1.063	0.94	0.8	1.18	0.96	0.96	1.14	0.54	0.64	0.93	0.19	0.62	0.79	0.44		PCNA	0.06
PCNA	0.97	1.031	0.73	0.99	1.13	1.03	1.19	0.733	0.752	0.63	0.5	0.85	1.34	0.48		GPR153	1.812e-08
GPR153	1.02	0.98	1.27	1.06	0.88	0.89	0.95	0.349	0.276	0.12	0.09	0.16	0.1	0.07
Fig. 2L: Proliferation assay for control and GPR153 knockdown hCASMCs with PDGF-BB treatment
	siContr			siGPR153			Šídák's multiple comparisons test	SiControl - siGPR153
12 h	0.848322	1.0349	1.11678	0.983658	0.934631	1.08171		12 h	>0.9999
36 h	1.31141	1.40805	1.46846	0.799026	1.00348	1.01599		36 h	0.0835
50 h	1.3302	1.83758	2.11007	0.803199	0.777121	1.10466		50 h	0.0008
84 h	2.07651	1.62148	2.37181	1.19332	1.04103	1.05042		84 h	0.0004

## Sheet: Fig. 3
Fig. 3B Gpr153 knockout efficiency was determined by qRT-PCR in the cleaned aortic media control and iSM-G153-KO mice
Control	iSM-G153-KO	unpaired two-sided t test
1.16797	0.021404	Control vs. iSM-G153-KO	0.0001
1.41814	0.017385
1.23456	0.010927
0.596254	0.233906
0.820173	0.210808
	0.266831
Fig. 3D Quantification of EdU incorporation in cultured aortic cells of control and iSM-G153-KOs
Control	iSM-G153-KO	unpaired two-sided t test
34.375	11.3636	Control vs. iSM-G153-KO	0.0003
41.4286	6.52174
35.5932	16.2162
	10.6061
Fig. 3E Gpr153 knockout efficiency was determined by qRT-PCR in the cleaned carotid arteries from control and iSM-G153-KO mice
Control	iSM-G153-KO	unpaired two-sided t test
1.09321	0.485846	Control vs. iSM-G153-KO	<0.0001
0.783808	0.038435
2.60011	0.176602
2.49419	0.353203
1.19629	0.073739
1.32737	0.076339
0.501305	0.03473
1.67693	0.062019
1.23656	0.081416
0.961981	0.002693
Fig. 3F The expression of marker genes was determined by qRT-PCR in the cleaned carotid arteries from control and iSM-G153-KO mice
	Control										iSM-G153-KO										Šídák's multiple comparisons test	Control - iSM-G153-KO
Mki67	1.59107	1.41421	1.34723	2.88786	1.70527	0.129408	1.48886	0.656135	2.14173	0.477956	0.097396	0.171943	1.16473	0.036906	0.790041	0.222211	0.08836	0.314147	0.247605	0.208435		Mki67	<0.0001
Pcna	0.725548	0.383459	1.50227	0.874871	2.72668	1.35392	0.815709	0.799577	1.46364	1.04754	0.405323	0.111657	0.086398	0.051018	0.370397	0.201261	0.711442	0.61328	0.362194	0.529496		Pcna	0.0032
Vcam1	0.623548	0.405724	1.64555	1.13176	2.17132	1.70358	0.552409	1.29159	1.36643	1.02571	0.431841	0.900358	2.02591	1.47281	1.39336	0.585837	1.12679	1.03679	1.08593	1.13114		Vcam1	>0.9999
Icam1	1.02405	0.530081	1.84585	1.3701	1.40862	0.592253	0.238482	0.872014	2.54357	1.8905	0.369664	0.3827	0.704312	0.308702	0.388042	0.70921	0.922748	1.12897	0.539485	1.11963		Icam1	0.0906
Myh11	0.523301	0.484885	1.30651	1.70021	1.48012	1.13738	0.394655	1.44263	1.55547	1.12919	0.340497	0.45556	0.022808	0.331186	0.37003	1.55371	0.516612	0.218851	0.194571	0.275845		Myh11	0.0225
Acta2	0.604698	0.903932	0.996047	1.55217	1.59581	1.74628	0.446159	1.80256	1.31587	0.944947	0.364575	0.831787	0.448844	0.749648	0.634761	0.374824	0.605105	0.203923	0.210726	0.240066		Acta2	0.0137
Tagln	2.03194	0.319272	0.961166	0.947933	1.30392	1.81864	0.37024	1.47568	1.63658	1.11838	0.988188	0.339823	0.743733	1.72053	0.604099	1.36875	0.496649	0.234086	0.226817	0.330107		Tagln	0.211
Fig. 3G Immunoblot analysis of carotid arteries from control mice and iSM-G153-KOs
Fig. 3H Quantification for immunoblot of carotid arteries from control mice and iSM-G153-KOs
	Control					iSM-G153-KO						Šídák's multiple comparisons test	Control - iSM-G153-KO
αSMA	0.640077	0.758488	0.7279	0.66077	1.16242	0.58442	0.496565	0.372702	0.814137	0.814153	0.418276		αSMA	0.1773
SM22α	0.995871	0.660912	1.00009	1.02134	1.25945	1.01071	0.742387	0.700054	0.855413	1.07898	0.789569		SM22α	0.5077
Fig. 3I Dose-response curves for phenylephrine were determined by wire myography in mesenteric arteries from control mice and iSM-G153-Kos
	Control												iSM-G153-KO														Šídák's multiple comparisons test	Control - iSM-G153-KO
-8	66.4336	0.64103	1.35135	22.1773	1.45398	0.23022	0.55661	1.24314	2.61461	0.47755	2.15463	1.06853	1.00211	1.13815	1.40172	0.66607	0.04072	0.43109	0	1.41575	1.08756	0.81004	3.38983	0.42337	0.72803	1.50026		Row 1	0.8124
-7.5	0.52448	1.02564	8.99716	6.47297	12.795	7.41295	3.44086	7.27605	20.9527	8.59599	8.36502	6.96389	1.52954	1.72684	6.05288	4.57371	1.54747	4.22471	1.78771	12.8453	7.33408	3.36168	25.2934	12.1931	7.5923	10.0879		Row 2	>0.9999
-7	6.5035	3.2906	85.4196	61.0519	86.7402	84.305	90.6262	66.3254	87.7149	52.6743	49.1762	60.2063	7.96414	3.64992	78.2096	71.8028	20.8501	50.6103	47.3147	65.2624	64.0547	28.6756	92.7857	62.3624	64.1706	61.3037		Row 3	0.969
-6.5	91.5035	64.4017	121.657	122.766	112.787	119.988	119.064	96.4168	112.894	93.6485	125.982	112.564	86.1287	39.0502	113.635	132.149	75.5409	107.601	110.679	93.4392	93.3631	81.6525	138.331	116.935	116.225	116.865		Row 4	0.989
-6	118.986	123.846	177.809	153.071	127.161	132.144	133.333	114.735	123.711	118.386	157.795	140.162	118.46	119.505	159.286	169.272	111.54	125.448	135.27	115.539	113.832	111.341	165.276	135.309	131.461	150.181		Row 5	>0.9999
-5.5					142.864	142.273	141.025	127.569	142.264	133.524	168.631	149.853					134.996	140.579	146.354	125.311	126.074	124.949	176.662	145.851	146.438	147.905		Row 6	>0.9999
-5					136.009	146.74	138.292										139.964	136.786	140.315									Row 7	0.9999
Fig. 3J Dose-response curves for U46619 were determined by wire myography in mesenteric arteries from control mice and iSM-G153-Kos
	Control												iSM-G153-KO														Šídák's multiple comparisons test	Control - iSM-G153-KO
-9	-1.32867	0.59829	2.95164	1.80213	1.41244	0.6446	0.2024	1.06033	2.11318	0.90735	1.14068	1.28961	0.26371	1.13815	0.31857	0.8881	1.18096	0.64664	0.55618	1.00138	0.41829	0.56703	1.30378	1.82049	3.53614	0.776		Row 1	>0.9999
-8.5	35	3.76068	39.5448	10.9599	8.72387	6.30791	1.41682	4.46069	8.56017	15.1385	31.2421	20.4864	2.8481	2.47253	0.31857	6.2611	5.78264	4.39714	4.68777	32.5276	12.0747	18.55	12.5163	4.31837	34.2694	4.29384		Row 2	0.8295
-8	106.329	102.051	123.862	128.687	98.4136	95.954	64.1619	73.2358	100.072	82.5215	145.12	117.428	74.0506	12.0879	25.0398	111.412	84.7035	83.6319	93.6362	87.6727	83.575	97.8534	112.256	88.3997	123.609	87.1185		Row 3	0.3127
-7.5	130.035	145.684	177.809	152.004	125.291	136.15	116.281	118.867	129.692	136.342	166.793	139.831	114.399	44.0345	110.672	155.684	125.915	89.9259	120.571	112.258	112.465	124.99	158.192	138.569	142.694	143.404		Row 4	0.2749
-7	136.189	160.812	177.809	153.292	131.98	149.871	136.268	121.536	138.933	143.792	170.849	151.474	115.401	68.956	159.286	166.874	129.254	111.136	133.76	119.855	122.922	130.863	168.188	148.942	149.194	153.544		Row 5	0.4894

## Sheet: Fig. 4
Fig. 4B Statistical evaluation of neointima after carotid artery ligation of control and iSM-G153-KO mice
Control	iSM-G153-KO	unpaired two-sided t test
73.3496	0	Control vs. iSM-G153-KO	0.0031
28.9706	27.8427
42.8045	0
76.2028	2.86402
14.798	4.27078
65.9187	26.0482
82.69	2.52638
21.7948	14.2076
15.3166	31.8952
42.9049	45.2696
50.9152	25.6353
39.568	55.5908
82.3859
Fig. 4C Statistical evaluation of neointima in different ragions of carotid artery from control and iSM-G153-KO mice
	Control												iSM-G153-KO													Šídák's multiple comparisons test	Control - iSM-G153-KO
0	206467	0	143719	56001	37011	95779	83450	179814	237	12729	92172	0	24162	0	134703	11475	63020	121293	53323	31808	10441	20533	135041	8162	8112		0	0.9475
250	213256	0	50675	27899	118166	176192	124893	113666	104692	73798	129975	129820	1876	0	77735	0	42164	42006	8122	10798	40433	123043	5401	89463	139440		250	0.099
500	61007	0	34597	14535	63088	84327	81200	68443	110927	43856	59421	114401	0	0	17369	0	20069	18989	50241	391	10194	27203	97	24686	52715		500	0.01
750	55737	134027	5583	0	39914	56991	34536	46146	95096	19763	35410	119138	0	0	0	0	4297	3330	28979	120	2496	19239	113	8880	18125		750	0.0246
1000	25769	75522	32900	0	9315	41511	18089	25447	41732	13389	26839	71016	0	0	0	0	0	0	0	176	169	66	89	971	950		1000	0.0052
1250	1340	76861	6074	0	4522	12780	0	85047	12682	818	26641	34881	0	0	0	0	0	0	0	299	41	110	73	123	501		1250	0.2264
1500	0	77040	65383	0	0	0	0	63268	422	41	28719	30456	0	67304	0	0	0	0	0	311	41	30	192	80	4022		1500	0.6835
1750	0	86374	23715	0	0	0	0	71143	243	39	49183	25985	0	0	0	0	0	0	0	470	359	74	76	43	148		1750	0.29
2000	0	62659	21467	0	0	0	0	82415	1243	46	53303	26547	0	0	0	0	0	0	0	228	180	83	79	54	1326		2000	0.2756
Fig. 4D Statistical evaluation of media in different ragions of carotid artery from control and iSM-G153-KO mice
	Control												iSM-G153-KO													Šídák's multiple comparisons test	Control - iSM-G153-KO
0	31710.2		36648.9	48141.4	47844.2	60325.3	45169.7	61216.8	53536	46765	59489		36691.6		60176.7	71914.9	60473.9	31945.7	86476.2	53223	45396	27586	92997	38845	46507		0	0.9954
250	30657	30941.6	60270.2	54233.3	45169.7	57799.4	41752.2	56313.5	53251	50385	68129	37021	36093.8		69389	86327.6	49032.9	45764	85733.2	47803	58435	70505	64614	63102	76672		250	0.2002
500	38684.2	24138.5	50003.8	52598.9	42643.8	56313.5	45169.7	51707.4	53981	49849	46360	37407	41758.4	48447.7	70429.1	73697.9	55867.8	59136.6	69389	41546	51057	55047	71936	50125	53705		500	0.0861
750	41758.4	20694.2	45715	51707.4	51410.2	68348.9	45169.7	59731	57861	45344	48540	45962	31909.4	41246	59582.4	73846.5	49775.8	54381.9	70726.2	42470	50156	60890	93700	47457	52783		750	0.8516
1000	37260.9	28664.4	43001.4	48290	55570.6	67457.4	49775.8	51856	51617	49539	50913	43009	40619.8	47679.1	70131.9	65377.2	63148.4	60028.1	59879.6	37860	47153	61254	91985	45967	46277		1000	0.591
1250	45231.1	35154.5	45174.2	45169.7	58542.3	56610.7	48290	45912.6	54759	44153	43588	33188	38997.3	52575.2	47695.6	67308.8	55273.4	55273.4	58839.5	38822	39553	57696	93821	46389	46644		1250	0.705
1500	37346.3	33930.5	44434.1	43535.3	52747.5	77858.3	51558.8	58393.7	51064	42961	49520	30997	39879.7	46341.3	65822.9	62554.1	61514	51113.1	43386.7	37931	46014	52975	111121	36648	44289		1500	0.9849
1750	38228.7	36463.9	46882.1	52004.6	54530.5	83207.3	47398.4	59582.4	50403	46132	64141	33250	37460.2	47280.6	56016.3	68348.9	53341.8	65525.8	60176.7	39624	41867	50425	93033	45666	43427		1750	0.9998
2000	30571.6	32962.7	38333.1	50221.6		76223.8	46655.5	53936.2	50583	51326	62097	36135	38627.2	52005.8	59433.8	68497.4	71172	50518.7	68051.7	39417	44812	50353	109554	47794	43810		2000	0.8425
Fig. 4E Expression of Mki67 in the cleaned media of ligated carotid arteries and non-ligated contralateral vessels harvested on d7 after induction of neointima formation from control mice and iSM-G153-KOs was determined by qRT-PCR
Mki67 contr sham	Mki67 contr lig	Mki67 KO sham	Mki67 KO ligated	Tukey's multiple comparisons test	Mki67 contr sham vs. Mki67 contr lig	0.0033
0.662		0.174	0.347		Mki67 contr sham vs. Mki67 KO sham	0.9197
0.767	8.907	0.626	0.105		Mki67 contr sham vs. Mki67 KO ligated	0.8419
1.809	2.799	0.11	0.194		Mki67 contr lig vs. Mki67 KO sham	0.0015
1.723	17.21	1.01	0.093		Mki67 contr lig vs. Mki67 KO ligated	0.0016
3.694	5.296	0.284			Mki67 KO sham vs. Mki67 KO ligated	0.996
0.179	1.699	1.653	0.296
2.181	8.369	0.145	0.413
0.166	7.387
Fig. 4G Quantification for numbers of EdU+ cell within the αSMA+ area in carotid artery from control mice and iSM-G153-Kos at day 14 after ligation
Control	iSM-G153-KO	unpaired two-sided t test
2	1	Control vs. iSM-G153-KO	0.0006
3	0
7	2
4	2
5	3
6	0
6	2
3	0
2	0
Fig. 4H Expression of Acta2 in the cleaned media of ligated carotid arteries and non-ligated contralateral vessels harvested on d7 after induction of neointima formation from control mice and iSM-G153-KOs was determined by qRT-PCR
Acta2 contr sham	Acta2 contr lig	Acta2 KO sham	Acta2 KO ligated	Tukey's multiple comparisons test	Acta2 contr sham vs. Acta2 contr lig	0.001
0.433		0.848	0.28		Acta2 contr sham vs. Acta2 KO sham	0.136
0.617	0.286	0.458	0.604		Acta2 contr sham vs. Acta2 KO ligated	0.0518
0.922	0.08	0.764	0.548		Acta2 contr lig vs. Acta2 KO sham	0.139
1.016	0.461	0.647	0.274		Acta2 contr lig vs. Acta2 KO ligated	0.4271
1.583	0.176	0.382			Acta2 KO sham vs. Acta2 KO ligated	0.9198
0.872	0.166	0.948	1.009
1.627	0.497	0.372	0.23
1.781	0.23
Fig. 4I Expression of Myh11 in the cleaned media of ligated carotid arteries and non-ligated contralateral vessels harvested on d7 after induction of neointima formation from control mice and iSM-G153-KOs was determined by qRT-PCR
Myh11 contr sham	Myh11 contr lig	Myh11 KO sham	Myh11 KO ligated	Tukey's multiple comparisons test	Myh11 contr sham vs. Myh11 contr lig	0.0001
1.087	0.363	0.47	0.299		Myh11 contr sham vs. Myh11 KO sham	0.0432
0.54	0.088	0.024	0.578		Myh11 contr sham vs. Myh11 KO ligated	0.0519
0.5	0.064	0.342	0.633		Myh11 contr lig vs. Myh11 KO sham	0.1096
1.347	0.105	0.382	0.306		Myh11 contr lig vs. Myh11 KO ligated	0.1536
1.753	0.123	1.602			Myh11 KO sham vs. Myh11 KO ligated	>0.9999
0.807	0.137	0.901	0.824
1.526	0.293	0.351	0.233
1.173	0.149
Fig. 4J Expression of Vcam1 in the cleaned media of ligated carotid arteries and non-ligated contralateral vessels harvested on d7 after induction of neointima formation from control mice and iSM-G153-KOs was determined by qRT-PCR
Vcam1 contr sham	Vcam1 contr lig	Vcam1 KO sham	Vcam1 KO ligated	Tukey's multiple comparisons test	Vcam1 contr sham vs. Vcam1 contr lig	0.0017
0.557		0.874	1.122		Vcam1 contr sham vs. Vcam1 KO sham	0.9967
0.606	1.43	1.967	0.725		Vcam1 contr sham vs. Vcam1 KO ligated	0.4876
0.394	3.497	1.43	2.389		Vcam1 contr lig vs. Vcam1 KO sham	0.0041
1.598	4.336	1.353	3.218		Vcam1 contr lig vs. Vcam1 KO ligated	0.0728
1.099	3.066	0.569			Vcam1 KO sham vs. Vcam1 KO ligated	0.6136
1.228	1.544	0.862	2.291
2.109	5.882	0.419	1.186
1.654	5.882
Fig. 4K Expression of Il6 in the cleaned media of ligated carotid arteries and non-ligated contralateral vessels harvested on d7 after induction of neointima formation from control mice and iSM-G153-KOs was determined by qRT-PCR
Il6 contr sham	Il6 contr lig	Il6 KO sham	Il6 KO ligated	Tukey's multiple comparisons test	Il6 contr sham vs. Il6 contr lig	0.0051
0.457	63.61	1.142	3.788		Il6 contr sham vs. Il6 KO sham	0.9892
1.142	338.1	4.116	18.02		Il6 contr sham vs. Il6 KO ligated	0.9802
1.158	93.78	0.723	1.276		Il6 contr lig vs. Il6 KO sham	0.0153
1.358	172.6	0.902	0.612		Il6 contr lig vs. Il6 KO ligated	0.0178
1.276	176.2	1.868	37.3		Il6 KO sham vs. Il6 KO ligated	0.9999
1.174	313.3	1.073	1.947
0.748	1185	0.953	2.716
1.088	867.8

## Sheet: Fig. 5
Fig. 5A 48h Starved control and GPR153 knockdown hCASMCs were analyzed by immunoblotting
Fig. 5B Quantification for immunoblotting signal strength of pYAP/YAP in starved control and GPR153 knockdown hCASMCs
siControl	siGPR153	unpaired two-sided t test
1.0756	2.80003	siControl vs. siGPR153	0.0138
1.03369	2.7956
0.890712	1.4087
1.16536	3.1541
0.794656	1.33689
1.03998	1.09105
1.09599	1.51351
0.939386	1.09005
0.964621	1.00491
Fig. 5C Quantification for immunoblotting signal strength of YAP/GAPDH in starved control and GPR153 knockdown hCASMCs
siControl	siGPR153	unpaired two-sided t test
1.55766	0.38522	siControl vs. siGPR153	0.0107
0.614001	0.578984
0.828334	0.586438
0.962972	0.932733
1.10512	0.894791
0.931905	0.855421
0.711829	0.595687
1.0581	0.572461
1.23007	0.673134
Fig. 5D Quantification for immunoblotting signal strength of TAZ/GAPDH in starved control and GPR153 knockdown hCASMCs
siControl	siGPR153	unpaired two-sided t test
1.16372	1.04486	siControl vs. siGPR153	0.0154
1.43011	0.848844
0.720845	0.385799
0.748866	0.327624
1.20005	0.554989
1.34905	0.523749
Fig. 5E Expression of selected YAP/TAZ target genes in starved control and GPR153 knockdown hCASMCs by qRT-PCR
	siControl						siGPR153				unpaired two-sided t test	siControl vs. siGPR153			Šídák's multiple comparisons test	siControl vs. siGPR153
CYR61	0.49417	1.42868	1.32538	0.888778	1.01352	1.18638	0.996675	0.751511	0.73575	0.814397		CYR61	0.2324			CYR61	0.2372
ANKRD1	1.07213	0.863234	1.0394	1.13602	0.890163	1.02798	0.289826	0.319312	0.345223	0.247802		ANKRD1	1.667e-06			ANKRD1	<0.0001
CCN2	1.20691	0.805858	0.993436	1.07534	1.02244	0.941337	0.18683	0.193347	0.220493	0.220348		CCN2	2.6526e-06			CCN2	<0.0001
CCND1	0.910644	1.01474	1.06729	0.96678	1.01961	0.621409	0.71455	0.835573	0.836308	0.836308		CCND1	0.1758			CCND1	0.8356
BIRC5	0.978983	0.97898	1.02369	1.02369	1.05981	0.407633	0.40763	0.371811	0.436052	0.436052		BIRC5	0.0045			BIRC5	0.0003
MYC	0.885895	1.04147	1.04146	1.17513	1.12407	0.677609	0.710482	0.915824	0.997733	0.997733		MYC	0.4486			MYC	0.972
Fig. 5F 48h Starved control and GPR153 knockdown hCASMCs were analyzed by immunoblotting
Fig. 5G Quantification for immunoblotting signal strength of pCREB/GAPDH in starved control and GPR153 knockdown hCASMCs
siControl	siGPR153	unpaired two-sided t test
0.208329	2.66013	siControl vs. siGPR153	0.044
1.43674	3.37224
0.591241	1.09055
0.668075	0.747914
0.261476	0.972696
0.361973	1.24518
Fig. 5H Quantification for immunoblotting signal strength of pCREB/t-CREB in starved control and GPR153 knockdown hCASMCs
siControl	siGPR153	unpaired two-sided t test
0.295469	2.27557	siControl vs. siGPR153	0.0566
1.64958	1.70749
1.26662	1.91921
1.66672	1.89136
1.42569	1.60016
Fig. 5I Quantification for immunoblotting signal strength of t-CREB/GAPDH in starved control and GPR153 knockdown hCASMCs
siControl	siGPR153	unpaired two-sided t test
0.70508	1.16899	siControl vs. siGPR153	0.1017
0.870969	1.97497
0.466786	0.568229
0.400833	0.395437
0.183403	0.607873
0.201264	0.93484
Fig. 5E Expression of selected CREB target genes in starved control and GPR153 knockdown hCASMCs by qRT-PCR
	siControl						siGPR153					unpaired two-sided t test	siControl vs. siGPR153
BCL2	0.739753	1.23795	1.12287	0.928912	1.27622	0.820313	1.15809	1.11048	1.25979	0.850035	1.13805		BCL2	0.5042
NR4A1	0.899706	1.00491	1.10922	1.01895	1.24657	0.785027	0.84437	0.934214	1.25892	0.949327	0.64535		NR4A1	0.4828
CREM	0.686325	1.35947	1.53222	0.722558	1.16536	0.830704	1.40631	1.37649	1.54579	1.2633	1.36413		CREM	0.0686
PTGS2	0.945975	1.22003	1.06815	1.02655	0.885593	0.89229	1.4532	1.25435	1.50949	1.7989	1.57211		PTGS2	0.00056024
BDNF	1.10903	1.16972	0.977953	0.907628	0.906951	0.957553	1.32333	1.35272	1.45482	1.29027	1.19085		BDNF	0.00068418
VEGFA	0.67259	1.37645	1.2401	0.841958	1.0827	0.955506	1.19523	1.30463	2.35461	1.53907	1.51417		VEGFA	0.0317
Fig. 5K 48h Starved control and GPR153 knockdown hCASMCs were exposed for 15 min to growth medium and analyzed by immunoblotting
Fig. 5L Quantification for immunoblotting signal strength of p-AKT/AKT in control and GPR153 knockdown hCASMCs treated with 15mins growth medium
siControl	siGPR153	unpaired two-sided t test
3.21247	1.47969	siControl vs. siGPR153	0.7919
5.06146	3.64768
1.86036	2.12229
2.04937	2.3711
2.33489	2.2313
2.01328	3.674
Fig. 5M Quantification for immunoblotting signal strength of p-ERK/ERK in control and GPR153 knockdown hCASMCs treated with 15mins growth medium
siControl	siGPR153	unpaired two-sided t test
3.21247	1.47969	siControl vs. siGPR153	0.2418
5.06146	3.64768
1.86036	2.12229
2.04937	2.3711
2.33489	2.2313
2.01328	3.674
Fig. 5N Quantification for immunoblotting signal strength of p-P65/P65 in control and GPR153 knockdown hCASMCs treated with 15mins growth medium
siControl	siGPR153	unpaired two-sided t test
0.766463	0.088221	siControl vs. siGPR153	0.0293
0.806987	0.047697
0.22199	0.06709
0.204275	0.068412
0.337024	0.315432
0.334475	0.25505
Fig. 5O Expression of selected NF-kB target genes in starved control and GPR153 knockdown hCASMCs by qRT-PCR
	siControl						siGPR153						unpaired two-sided t test	siControl vs. siGPR153		Šídák's multiple comparisons test	siControl vs. siGPR153
VCAM1		1.26662	1.22245	1.17622	0.793603	0.69188	0.658471	0.598796	0.691786	0.717837	0.793868	0.575454		VCAM1	0.0118		VCAM1	0.9998
IL6		0.854253	0.903488	0.84685	1.16227	1.31637	0.104835	0.0726838	0.0681871	0.0940383	0.125625	0.0378466		IL6	1.9105e-06		IL6	0.8801
IL1b	7.042	10.357	0	12.613	10.618	12.231	3.169	4.076	4.602	3.475	4.697	5.355		IL1b	0.042		IL1b	<0.0001
TNF		0.855627	0.878905	0.880569	1.25892	1.19954	0.920044	1.19995	1.8047	1.41405	1.59047	1.27688		TNF	0.0558		TNF	0.9998
CCL2		0.75843	0.960718	1.08573	1.17292	1.0777	0.748989	0.491737	0.814063	0.56267	0.701123	0.779607		CCL2	0.0043		CCL2	0.9999
CCL3	0.377	1.917		1.648	1.12	0.75	0.129	0.216	1.727	0.891	1.554	0.686		CCL3	0.4726		CCL3	>0.9999
CCL5		1.06934	0.932393	1.03323	1.02685	0.945316	0.942162	0.761122	0.857037	0.89646	1.24539	0.66325		CCL5	0.2787		CCL5	>0.9999
PDGF	1.162	0.864	1.093	1.027	0.859	1.035	0.24	0.257	0.323	0.083	0.401	0.356		PDGF	8.0938e-07		PDGF	0.9578
Fig. 5P Quantification for immunoblotting signal strength of TAZ/GAPDH in starved control and GPR153 knockdown hCASMCs
siControl	siGPR153	unpaired two-sided t test
2.57552	2.15585	siControl vs. siGPR153	0.0118
3.35224	0.855798
1.48798	0.968379
1.54853	1.00186
2.48991	0.297223
1.69348	0.359486
Fig. 5R Quantification for immunal signal of α-MRTF-A antibodies in serum-starved (48 h) hCASMCs before and after stimulation with 10% FCS for 1 h
	siControl						siGPR153							unpaired two-sided t test	siControl vs. siGPR153		Šídák's multiple comparisons test	siControl vs. siGPR153
control_nucl	37.5	37.5	18.1818	37.5	33.3333	15.3846	100	60	20	62.5	37.5	60	40		control_nucl	0.0512		control_nucl	0.0229
control_nonNuc	25	25	18.1818	12.5	44.4444	30.7692	0	10	40	0	25	20	10		control_nonNuc	0.157		control_nonNuc	0.5865
FBS_nucl	72.2222	53.3333	78.5714	66.6667	61.1111	100	100	70	40	62.5	72.7273	77.7778	50		FBS_nucl	0.6699		FBS_nucl	0.975
FBS_nonNucl	0	0	0	0	0	0	0	10	0	0	0	11.1111	0		FBS_nonNucl	0.1827		FBS_nonNucl	0.994
Fig. 5S Immunoblotting of serum-starved aortic SMCs cultured from control and iSM-G153-KOs
Fig. 5T Quantification for immunoblotting signal strength of pCREB/CREB in serum-starved aortic SMCs cultured from control and iSM-G153-Kos
Control	iSM-G153-KO	unpaired two-sided t test
0.113896	0.114582	Control vs. iSM-G153-KO	0.0409
0.044366	0.235879
0.10208	0.340593
0.146505	0.189271
0.058722	0.564952
0.0482872	1.02123
Fig. 5U Quantification for immunoblotting signal strength of pYAP/GAPDH in serum-starved aortic SMCs cultured from control and iSM-G153-Kos
Control	iSM-G153-KO	unpaired two-sided t test
1.15432	2.77129	Control vs. iSM-G153-KO	0.0282
1.18479	13.3032
0.984155	5.49519
1.0259	21.4605
2.16114	38.8318
2.61934	10.3838
Fig. 5V Quantification for immunoblotting signal strength of tTAZ/GAPDH in serum-starved aortic SMCs cultured from control and iSM-G153-Kos
Control	iSM-G153-KO	unpaired two-sided t test
0.549575	0.437016	Control vs. iSM-G153-KO	0.0048
0.415486	0.250439
0.373035	0.286189
0.638424	0.182912
0.853092	0.325258
0.575463	0.133486
Fig. 5W Quantification for p-CREB signal strength within the αSMA+ area in carotid arteries harvested from control and iSM-G153-KOs on day 7 after ligation
Control	iSM-G153-KO	unpaired two-sided t test
3.0588	6.1882	Control vs. iSM-G153-KO	0.0491
4.5471	9.1176
3.3765	5.9529
6.9294	4.6471
3.3647	9.9412
4.9412	4.4
4.1703	9.2701
7.4716	5.0391
5.319	5.6321

## Sheet: Fig. 6
Fig. 6A GPR153 expression was determined by qRT-PCR after plasmid/siRNA transfection in HEK cells
siContr+EV	siG153+EV	siContr+G153OE	unpaired two-sided t test
1.04448	0.44117	7.83796	siGPR153+EV vs. siContr+EV	0.0037
0.87117	0.41193	10.1182	siContr+G153OE vs. siContr+EV	<0.0001
1.40264	0.36933	10.3901
0.78352	0.30201	9.93896
Fig. 6B Immunoblotting of lysates from control and GPR153 knockdown HEK cells in the basal state or after 10 min stimulation with 1 µM FSK or 1 µM PGE2
Fig. 6C Quantification for immunoblotting of lysates from control and GPR153 knockdown HEK cells
	siControl												siGPR153												Šídák's multiple comparisons test	siControl vs. siGPR153
basal	0.238699	0.410716	0.232482	0.26798	0.120179	0.354567	0.12021	0.239975	0.2697	0.199621	0.226314	0.251774	0.705588	0.855276	0.594252	0.62587	0.567536	0.695649	0.650568	0.485383	0.201168	0.16238	0.609263	0.556298		basal	0.0155
FSK	0.938448	0.884636	0.596741	0.501919	0.819048	0.716066	0.677079	0.50753	0.572896	0.571702	0.922802	1.10273	1.44064	1.55228	1.16427	1.38659	1.24115	1.49797	0.578297	0.516467	0.778377	0.795213	1.31336	2.87948		FSK	<0.0001
PGE2	0.401832	0.904613	0.995337	0.77989	0.856603	0.762713	0.772366	0.695121					1.23386	1.09903	1.1809	1.61631	1.5869	1.79438	2.09998	2.09939						PGE2	<0.0001
Fig. 6D cAMP production in HEK cells transfected with the cAMP GloSensor plasmid as well as control or GPR153-specific siRNAs
	siControl						siGPR153						Šídák's multiple comparisons test	siControl vs. siGPR153
basal	125339	149069	151140	138558	148114	178055	209111	228382	243830	221693	200033	229178		basal	0.9289
FSK	3.12568e+06	2.98569e+06	2.87294e+06	2.6084e+06	3.23781e+06	3.21503e+06	3847303	3743305	4201185	3512852	4080145	4661771		FSK	<0.0001
PGE2	1.86178e+06	2.57719e+06	2.52527e+06	2.55505e+06	2.65538e+06	2.9204e+06	3629432	3.2566e+06	3.63883e+06	3.48466e+06	3.44501e+06	3.58484e+06		PGE2	<0.0001
Fig. 6E cAMP production in control and GPR153 knockdown HEK cells by ELISA													Šídák's multiple comparisons test	siControl vs. siGPR153
	siControl						siGPR153							basal	0.0175
basal	19.3283	19.6242	17.6143	19.4592	20.7136	19.2306	32.927	29.2567	33.8858	32.7054	31.6195	34.5793		FSK	<0.0001
FSK	94.9828	91.211	94.1844	94.0255	91.9843	91.3651	181.189	160.992	167.933	175.766	200.168	189.961		PGE2	<0.0001
PGE2	63.4452	61.5461	62.1727	62.2778	64.9628	72.1316	116.222	111.984	107.537	118.401	115.051	116.615
Fig. 6F cAMP production in HEK cells overexpressed with empty vector or GPR153 plasmid using the GloSensor system
	EV								GPR153-EP								Šídák's multiple comparisons test	Empty vector vs. GPR153-EP
basal	168754	169848	190161	162660	166410	175786	160004	177036	81252	89689.6	97033.6	89845.8	80939.6	91564.7	84845.9	82189.6		basal	0.1655
FSK	2.54725e+06	2.1938e+06	2.44678e+06	2.22912e+06	2403182	2355056	2.73319e+06	2.49303e+06	236099	254850	247037	234693	274225	271100	258131	231099		FSK	<0.0001
PGE2	2276929	2138488	2180677	2170208	2316461	2500059	2664907	2482871	234693	215786	220943	244537	255944	254381	249694	261412		PGE2	<0.0001
Fig. 6G cAMP production in control and GPR153 overexpressed HEK cells by ELISA
	EV						GPR153-EP						Šídák's multiple comparisons test	Empty vector vs. GPR153-EP
basal	42.2831	40.6727	31.8406	34.4121	37.2541	34.5285	11.7344	10.7662	11.4409	12.0353	11.499	11.6751		basal	<0.0001
FSK	151.787	175.804	152.044	159.135	152.558	156.207	68.9662	73.7847	65.4494	57.9578	63.4903	62.9566		FSK	<0.0001
PGE2	123.116	124.79	113.532	102.248	107.924	91.9308	76.7063	77.7494	77.0958	69.7861	78.6737	77.4873		PGE2	<0.0001
Fig. 6H Immunoblotting of lysates from EV- and GPR153-EP-transfected HEK cells
Fig. 6I Quantification for immunoblotting signal strength of p-CREB/CREB in EV- and GPR153-EP-transfected HEK cells
	EV												GPR153-EP									Šídák's multiple comparisons test	Empty vector vs. GPR153-EP
FSK	0.938448	0.884636	0.596741	0.501919	0.819048	0.716066	0.677079	0.50753	0.572896	0.571702	0.922802	1.10273	0.65961	0.715556	0.301384	0.266648	0.55267	0.630308	0.636385	0.569268	0.526425		FSK	0.0246
PGE2	1.11	0.72	0.7	0.66	0.75	0.63							0.46	0.43	0.39	0.53	0.41	0.35					PGE2	0.0031
Fig. 6J cAMP production induced by PGE2 in control and GPR153 knockdown hCASMCs was determined by ELISA
	siControl			siGPR153			Šídák's multiple comparisons test	siControl vs. siGPR153
basal	36.5913	39.8707	27.925	40.218	43.2189	38.4779		basal	0.7882
PGE2	86.3305	74.1203	74.8048	152.754	129.518	112.492		PGE2	0.0008
Fig. 6J cAMP production in fold change induced by PGE2 in control and GPR153 knockdown hCASMCs determined by ELISA
siControl	siGPR153	unpaired two-sided t test
2.48107	3.75886	siControl vs. siGPR153	0.0011
1.28912	1.86826
1.39566	4.21187
2.13016	3.18709
1.75475	2.25409
1.84321	3.99515
2.14983	2.76813
1.109	2.31193
1.98238	2.95858
Fig. 6L Immunoblotting detecting effect of FSK on total TAZ in HEK cells
Fig. 6M Quantification for immunoblotting detecting effect of FSK on total TAZ in HEK cells
0	30	60	90	Dunnett's multiple comparisons test
1.13298	0.578403	0.361022	0.393366	0 vs. 30	0.0257
0.983205	0.329694	0.172455	0.577926	0 vs. 60	0.0042
0.88381	0.562985	0.349897	0.258147	0 vs. 90	0.075
1.39513	0.713534	0.56993	0.939202
1.32325	0.672723	0.643716	0.662058
0.281618	0.465731	0.4639	0.976775
Fig. 6N Immunoblotting detecting effect of FSK on NFkB phosphorylation in HEK cells
Fig. 6O Quantification for immunoblotting detecting effect of FSK on NFkB phosphorylation in HEK cells
basal	LPS/TNFa 6h	FSK 6h	LPS/TNFa +FSK 6h	Dunnett's multiple comparisons test
0.698153	2.19329	1.45149	1.50276	basal vs. LPS/TNFa 6h	0.0003
1.06145	1.97424	1.34466	0.652168	basal vs. FSK 6h	0.4597
1.2404	2.08239	1.45805	0.976524	basal vs. LPS/TNFa +FSK 6h	0.4727
0.658545	1.65979	1.1932	1.08862
1.23082	1.70951	1.15213	1.31516
1.11063	1.50781	0.738886	1.78083
Fig. 6P Effect of PTX on PGE2 -induced cAMP production was determined by ELISA in EV- and GPR153-EP-transfected HEK cells
	EV						GPR153-EP						Šídák's multiple comparisons test	Empty vector vs. GPR153-EP
basal	58.607	50.8279	54.3635	54.0776	56.1115	52.8788	18.7486	16.8715	15.0033	17.483	14.8851	16.5193		basal	<0.0001
basal+PTX	65.2992	58.8393	65.6445	62.4363	68.2033	62.8493	17.8558	19.9999	18.6008	18.1167	18.6253	17.1406		basal+PTX	<0.0001
PGE2	79.6856	94.8355	104.97	113.463	111.976	113.313	58.1181	58.3485	56.6054	56.8298	59.3573	60.783		PGE2	<0.0001
PGE2+PTX	107.067	105.804	110.218	107.491	114.364	111.976	67.2786	70.3635	70.1782	67.1014	64.5839	65.7005		PGE2+PTX	<0.0001
Fig. 6Q Effect of Gαs knockdown on basal and PGE2 -induced cAMP production was determined by ELISA in control and GPR153 knockdown HEK cells
	EV						GPR153-EP						Šídák's multiple comparisons test	Empty vector vs. GPR153-EP
basal	36.0008	49.2495	66.443	45.8946			55.3859	56.0964	75.2218	51.9653				basal	0.0206
basal+Gskd	34.1518	33.6231	37.4638	29.8012			29.7213	27.2385	32.4951	30.8406				basal+Gskd	0.6317
PGE2	94.6795	98.8666	88.1131	83.9676			141.259	133.247	112.685	129.747				PGE2	<0.0001
PGE2+Gskd	47.0126	53.1698	47.7474	51.6801			51.1093	49.6029	39.667	44.0221				PGE2+Gskd	0.6064
Fig. 6R Effect of Gαs knockdown on PGE2-induced cAMP production was determined by ELISA in EV- and GPR153-EP-transfected HEK cells
	EV								GPR153-EP				Šídák's multiple comparisons test	Empty vector vs. GPR153-EP
siContr+1uM PGE2	70.8238	80.6173	75.2395	84.3988	94.6795	98.8666	88.1131	83.9676	34.3281	54.2266	55.635	61.3554		siContr+1uM PGE2	<0.0001
siGnas+PGE2	57.8506	59.3877	75.7999	69.2119	47.0126	53.1698	47.7474	51.6801	59.8151	56.6819	67.5787	64.386		siGnas+PGE2	0.7117

## Sheet: Fig. 7
Fig. 7A Percentage of Gpr153-expressing ECs isolated from skeletal muscle or brain of healthy mice or 12 h after i.p. injection of LPS
	Basal	LPS
SkelM	2.5	15
Brain	0	14
Fig. 7B GPR153 expression was determined by qRT-PCR in HUVECs under basal conditions or after stimulation with LPS or TNFα in the presence or absence of BAY 11-7082																			Šídák's multiple comparisons test	Vehicle		BAY11-7082
	Basal						LPS						TNF							Basal vs. LPS	0.0351	Basal vs. LPS	0.8389
Vehicle	1.0334	0.92	1.0905	0.7281	1.5857	0.8354	1.7205	2.4935	2.6696	3.32475	2.5227	1.9152	2.4359	1.9736	5.7431	6.166	8.8304	4.7981		Basal vs. TNF	<0.0001	Basal vs. TNF	0.633
BAY11-7082	1.3631	0.986668	1.1288	0.7858	0.7492	0.7526	1.094	1.0611	1.086	1.1891	0.9099	1.2105	1.5735	1.2887	1.2688	1.5911	0.696			LPS vs. TNF	0.0004	LPS vs. TNF	0.7761
Fig. 7C GPR153 expression in HUVECs treated with controlor GPR153-specific siRNA
siControl	siGPR153	Mann-Whitney test
1.03526	0.21443	siControl vs. siGPR153	<0.0001
0.96594	0.19898
2.20107	0.20616
0.45432	0.09318
0.83124	0.11059
1.31342	0.05454
0.91595	0.10177
1.27182	0.10584
0.97883	0.09834
0.80328	0.08107
Fig. 7D cAMP production in control and GPR153 knockdown HUVECs under basal conditions and after stimulation with FSK or PGE2 was determined by ELISA
	siControl						siGPR153						Šídák's multiple comparisons test	siControl vs. siGPR153
basal	11.5074	11.8311	11.7271	12.4118	12.3027	10.642	53.6354	57.5597	60.1569	56.268	58.9554	57.6323		basal	<0.0001
FSK	91.2385	92.5128	111.213	94.1605	90.2089	95.1152	180.413	164.133	157.642	174.374	177.48	157.443		FSK	<0.0001
PGE2	25.339	22.9944	26.8523	22.309	22.6206	17.4019	86.3882	81.0075	84.2368	83.1812	101.009	79.9925		PGE2	<0.0001
Fig. 7E Immunoblot analysis of lysates from control and GPR153 knockdown HUVECs in the basal state or 4h after stimulation with TNFα
Fig. 7F Quantification for immunoblotting signal strength of pCREB/tCREB in control and GPR153 knockdown HUVECs
siControl	siGPR153	unpaired two-sided t test
0.217855	0.305459	siControl vs. siGPR153	0.1782
0.248647	0.478009
1.47623	1.45652
0.52787	2.13214
0.343723	0.687688
0.25398	0.985722
Fig. 7G Quantification for immunoblotting signal strength of pCREB/GAPDH in control and GPR153 knockdown HUVECs
siControl	siGPR153	unpaired two-sided t test
1.00642	3.10513	siControl vs. siGPR153	0.0058
0.73779	1.94365
1.44291	2.22132
0.917667	0.782501
0.86396	1.42717
0.993292	3.94079
1.24004	2.11164
0.723443	4.09236
1.04496	0.878217
1.11568	1.4274
Fig. 7H Immunoblot analysis of lysates from control and GPR153 knockdown HUVECs in the basal state or 4h after stimulation with TNFα
Fig. 7H Quantification for immunoblotting signal strength of tTAZ/GAPDH in control and GPR153 knockdown HUVECs
siControl	siGPR153	unpaired two-sided t test
1.60746	0.204573	siControl vs. siGPR153	0.0031
1.00075	0.825392
0.897211	0.301357
1.20217	1.12595
1.62054	0.132061
1.29725	0.259883
0.576758	0.17975
0.999254	0.541332
1.11386	1.02668
0.881022	1.31815
0.635482	0.26808
0.793156	0.194643
Fig. 7J Immunoblot analysis of lysates from control and GPR153 knockdown HUVECs in the basal state or 4h after stimulation with TNFα
Fig. 7K Quantification for immunoblotting signal strength of pNFkB/tNFkB in control and GPR153 knockdown HUVECs
	siControl						siGPR153						Šídák's multiple comparisons test	siControl vs. siGPR153
Basal	0.079813	0.15271	0.615641	0.657633	0.283777	0.310863	0.223114	0.143752	0.647058	0.44298	0.233295	0.200723		Basal	0.9304
TNFα	0.653781	0.603283	0.765678	0.786014	0.897211	1.04599	0.392741	0.575491	0.474676	0.444194	0.585199	0.526452		TNFα	0.0193
Fig. 7L Gene expression was determined by qRT-PCR in TNFα-treated control and GPR153 knockdown HUVECs
	siControl								siGPR153								Šídák's multiple comparisons test	siControl vs. siGPR153
GPR153	1.24362	0.69314	1.22957	0.943491	1.27118	0.916611	1.7891	1.50432	0.0751665	0.107737	0.261192	0.109158	0.23485	0.162266	0.336787	0.17586		GPR153	<0.0001
ICAM1	1.27373	0.761236	1.20685	0.854571	1.24396	0.941359	1.55493	1.2374	0.750425	0.512356	0.664487	0.523154	0.898712	0.406338	0.717278	0.503345		ICAM1	<0.0001
VCAM1	1.3787	0.587214	1.49075	0.828575	1.33834	0.629748	1.78441	1.03628	0.49108	0.242184	0.637397	0.349864	0.777729	0.497728	0.254888	0.334518		VCAM1	<0.0001
TNF	1.42117	1.13835	0.661608	0.934277	0.37556	1.16268	1.07201	0.955941	0.456563	0.795114	1.32216	1.32647	0.804944	0.791882	1.02369	0.952378		TNF	>0.9999
PCNA	1.44071	0.872239	0.968064	0.822024	1.22164	0.731971	1.74468	1.18733	0.93797	0.504237	0.791261	0.494622	0.757898	0.412239	0.772165	0.425712		PCNA	<0.0001
MKI67	1.21229	0.786134	1.26659	0.828437	1.14886	0.73697	1.55102	1.09552	0.924228	0.526097	0.609757	0.38597	0.686096	0.529612	0.881922	0.602707		MKI67	0.0004
CCNA2	1.025	1.17263	0.833881	0.997725	0.834753	1.10111	1.46239	1.71793	0.703106	0.801316	0.523614	0.610688	0.245359	0.776149	0.731326	0.694183		CCNA2	<0.0001
Fig. 7M Expression of VCAM1 was determined by immunoblotting in lysates of TNFα -stimulated control and GPR153 knockdown HUVECs
Fig. 7N The percentage of EdU-positive cells was determined by flow cytometry in control and GPR153 knockdown HUVECs
siControl	siGPR153	siControl(TNF)	siGPR153(TNF)	unpaired two-sided t test	siControl vs. siGPR153
0.207792	0.133333	0.211268	0.171429		Basal	0.2849
0.36	0.25	0.267606	0.164179		TNF	0.9704
0.176471	0.340909	0.147727	0.078125
0.3	0.16129	0.131868	0.190476
0.211765	0.171429	0.192771	0.355556
0.413793	0.27027	0.274194	0.255319
Fig. 7O The number of THP1 cells adhering to control and GPR153 knockdown HUVECs in the basal state or after 6 h of stimulation with TNFα or LPS was determined by flow cytometry
	siControl						siGPR153						Šídák's multiple comparisons test	siControl vs. siGPR153
Basal	150	341	219	198	359	262	199	198	208	472	155	323		Basal	>0.9999
TNF	1348	1363	1172	1349	1400	1397	367	307	475	736	338	1316		TNF	0.0006
LPS	2542	2619	2442				393	1912	1264					LPS	<0.0001
Fig. 7P The number of THP1 cells transmigrating though a monolayer of TNFα -treated control and GPR153 knockdown HUVECs was determined in transwell assays with MCP1 in the lower well
siControl	siGPR153	unpaired two-sided t test
191	66	siControl vs. siGPR153	0.0002
146	76
151	51
136	44
48	59
195	65
112	36
189	64
Fig. 7Q The number of human blood polymorphonuclear leukocytes transmigrating though a monolayer of TNFα-treated control and GPR153 knockdown HUVECs was determined in transwell assays with LTB4 in the lower well
siControl	siGPR153	unpaired two-sided t test
8375	4430	siControl vs. siGPR153	0.0085
9513	7754
7702	6832
8639	7041
8141	3063
9522	6953
Fig. 7R Diffusion of FITC dextran through control or GPR153-deficient HUVEC monolayers was determined before and after stimulation with thrombin in a transwell system
	siControl															siGPR153																Šídák's multiple comparisons test	siControl vs. siGPR153
0	9.557	9.116	10.689	19.14	11.857	11.401	10.316	12.737	14	17.914	17.139	18.009	14.9	10.591	16.601	12.539	13.622	14.675	14.454	15.46	13.454	14.741	16.077	12.043	11.08	10.851	13.54	12.637	12.694	11.207	14.603		0	>0.9999
30	54.185	90.199	55.099	40.018	42	66.219	73.225	85.474	66.973	95.403	94.728	24.732	45.012	78.187	65.16		67.045	60.297	75.54	23.364	40.305	61.628	61.608		118.65	102.052	150.56	41.358	74.826	184.393	101.279		30	0.9185
60	358.572	279.37	336.457	232.238	124.813	100.699	202.175	221.405	360.654	373.425	398.895	219.859	169.295	308.499	335.185		154.571	154.994	88.867	119.653	120.522	162.642	223.179		123.377	142.443	165.753	56.627	71.193	129.723	179.027		60	<0.0001
90	774.228	541.491	838.397	813.472	610.195	428.778	622.585	231.361	571.361	374.745	530.565	416.081	445.855	403.236	561.097		165.339	375.479	209.368	258.482	211.276	185.44	279.881		269.29	201.798	192.965	266.251	123.421	198.306	210.859		90	<0.0001

## Sheet: Fig. 8
Fig. 8A Gpr153 expression was determined by RNAseq in BECs from mice subjected to different forms of CNS injury
	Healthy			Subacute			Šídák's multiple comparisons test	Healthy - Subacute
EAE	4.38982	4.26297	2.79707	7	6.1	8.6		EAE	0.0229
stroke	3.89209	2.62449	4.223	4.45803	4.5151	5.54131		stroke	0.5979
TBI	0.343316	1.18543	4.24245	3.34525	6.57	4.99006		TBI	0.0433
Fig. 8B GPR153 expression was determined in CD31+.CD45- cells sorted by flow cytometry from brains of tamoxifen-treated control mice and iBEC-G153-KOs
	Lung WT				Lung KO				Šídák's multiple comparisons test	Control vs. iBEC-G153-KO
Lung	0.809442	1.23542	0.977886	1.02261	1.73508	1.09051	1.13482	0.898347		Lung	0.3726
Brain	1.01045	0.989657	1.07908	0.926714	0.066754	0.245705	0.333526	0.403247		Brain	0.0008
Fig. 8C Gene expression was determined by qRT-PCR in TNFα-stimulated BECs cultured from control mice and iBEC-G153-KOs
	Control (TNF)																			iBEC-G153-KO (TNF)																	Šídák's multiple comparisons test	Control (TNF) - bEC-G153-KO (TNF)
Gpr153	1	0.72	2.33	0.59	1.3	0.97	0.98	0.8	0.38	0.88	2.85	0.74	1.12	1.28						0.6	0.22	0.51	0.26	0.42	0.47	0.29	0.5	0	0.12	0.13	0.05	0.3	0.13					Gpr153	0.0085
Icam1	0.91	1.04	1.08	0.97	1.1	0.79	1.22	0.94	0.99	1.62	2.74	0.06	2.03	1.8	2.6	4.27	5.24	0.1	0.17	1.5	0.79	1.5	0.75	0.92	0.74	0.78	0.79	0.16	1.29	1.08	0.51	2.85	1.35	0.08	0.05	0.45		Icam1	0.0237
Vcam1	0.81	0.74	1.41	1.2	1.11	0.71	1.4	0.91	0.59	0.74	1.49	0.69	2.05	1.1	2.54	3.17	2.98	0.18	0.23	0.85	0.28	0.92	0.74	0.64	0.62	0.7	0.73	0.04	0.59	0.62	0.39	0.67	0.42	0.12	0.08	0.72		Vcam1	0.0108
Mki67	0.76	0.7	1.37	1.38	0.69	1.41	1.02	1.01	0.05	0.17	3.13	3.4	3.49	2.99						0.86	0.48	0.39	0.61	0.76	1.24	0.5	0.78	0.69	0.01	1.53	0.46	2.78	0.84					Mki67	0.0326
Fig. 8D Gene expression was determined by qRT-PCR in TNFα-stimulated BECs cultured from control mice and iBEC-G153-KOs
	Control (TNF)								iBEC-G153-KO (TNF)										Šídák's multiple comparisons test	Control (TNF) - bEC-G153-KO (TNF)
Tnf	4.01876	4.18056	4.04563	4.1373	7.19543	3.82319	4.0183	2.85792	2.15551	2.11913	2.21777	2.22066	2.22324	2.23027	2.94126	1.79652	1.64023	2.94935		Tnf	0.021
Il6	5.43756	8.30869	3.56465	6.33664	1.38173	1.10011	2.08433	0.906368	0.493492	1.22188	0.191726	0.225052	0.727212	0.302495	0.566785	0.480249	7.22576	1.43731		Il6	0.0056
Ccl2	6.37432	6.09073	6.02496	6.4044	8.04819	7.48828	4.89798	5.80668	6.85172	3.45921	1.7957	1.70465	3.54896	1.71969	1.6399	1.80405	1.473	2.49331		Ccl2	<0.0001
Ccl5	0.915406	0.875645	0.923873	0.894005	0.595923	0.679787	1.79156	1.01892	1.11573	1.12016	1.15314	1.16332	1.18215	1.17474	2.39242	0.783935	0.700248	1.5041		Ccl5	0.9925
Fig. 8E CCL2 levels in the supernatant of TNFα-stimulated BECs from control mice and iBEC-G153-KOs was determined by ELISA
Control	bEC-G153-KO	unpaired two-sided t test
0.351479	0.205828	Control vs. bEC-G153-KO	0.0001
0.334618	0.226318
0.406076	0.212732
0.352399	0.22023
Fig. 8F Expression of ICAM1 and VCAM1 was determined by immunoblotting in lysates of TNFα-stimulated BECs from control and iBEC-G153-KO mice
Fig. 8G The number of THP1 cells adhering to basal and TNFα-stimulated BECs grown from control and iBEC-G153-KOs was determined by flow cytometry
		Control							bEC-G153-KO								Šídák's multiple comparisons test	Contr - bEC-G153-KO
Basal	CD4+	1307	1944	2237	2501	1111	1758	1114	1123	1411	1919	887	2230	1572	1200	1466		Basal	CD4+	0.9912
	Ly6G+	2137	1136	2300	2533	3080	3895	2938	1024	986	993	3566	1974	2439	1429.5	3752			Ly6G+	0.8257
TNFα	CD4+	5598	6934	3512	4966	1842	1710.5	2193	3358	4767	2213	3996	1253	1455.5	1324.5	1474.5		TNFα	CD4+	0.1058
	Ly6G+	6321	4201	5512	4999	5005	4950	5019.5	3369	2279	4431	5521	2337	4618.5	3757.5	2386			Ly6G+	0.0441
Fig. 8H mRNA sequencing in CD31+.CD45- ECs sorted by flow cytometry from spinal cords (scECs) on day 12 after induction of EAE by MOG35-55 immunization
	EAE Contr			EAE EC-G153-KO			unpaired two-sided t test	Control vs. bEC-G153-KO
Cdh5	2526	2933	3042	2915	3007	3099		Cdh5	0.3547
Gpr153	20	30	22	12	12	4		Gpr153	0.0224
Ptgs1	505	235	429	132	167	324		Ptgs1	0.1421
Ptgs2	4037	5585	6679	4515	5020	2728		Ptgs2	0.2632
Il6	519	126	287	308	116	48		Il6	0.3291
Tnf	92	190	599	43	222	78		Tnf	0.3373
Icam1	4073	3450	3796	2646	3750	3561		Icam1	0.3043
Vcam1	5736	5605	5860	3593	4724	4119		Vcam1	0.009
Fig. 8I Flow cytometric analysis of spinal cord-infiltrating leukocytes on day 14
	Control										bEC-G153-KO									Šídák's multiple comparisons test	Control vs. bEC-G153-KO
All	184990	232482	159074	200492	153812	190397	189990	132857	226068	141008	111880	138315	137634	20062.3	76234.7	116731	117084	65581.3	88476.4		All	<0.0001
Neutro.	62284.7	111244	65297.6	57449.3	73676.6	69481.6	77333.2	17077.8	126512	66395.3	41496.5	41373.5	62157.6	5612.59	34558.9	39927.3	24397.7	12660.9	30647.5		Neutro.	<0.0001
Mono.	46496.5	68100.7	37832.1	76161.5	46073.8	45184.1	48609.1	42959.7	36935.7	36985.6	31581.9	42836.8	31478.8	6214.73	22394.2	32641.5	20971.5	23126.7	19828.5		Mono.	0.0634
Macroph.	15805.2	4637.43	11668.8	16752.9	5684.96	13051.5	16611.9	15930.4	6335.65	6238.21	7762.75	10763.1	4923.93	1666.48	2448.12	6887.41	17331.2	8009.02	8944.82		Macroph.	0.9989
CD4+ T	39976.9	13131.7	19448	33904.5	17103.2	42076.2	28744.2	43524.7	32636	15302	18819.7	28270.7	21058.9	3692.99	10128.3	19980	43117.3	11481.9	18546.7		CD4+ T	0.8849
CD8+ T	331.935	7.72905	272.357	604.947	20.7228	379.003	1179.9	1205.02	60.2758	75.077	233.285	668.513	137.612	0	10.8324	76.4055	815.098	445.898	69.4114		CD8+ T	>0.9999
Fig. 8J Neurological score after MOG35-55 immunization in control mice and iBEC-G153-KOs
	Control										bEC-G153-KO								Two-way ANOVA with Šídák's multiple comparison test	Control - iBEC-G153-KO
0	0	0	0	0	0	0	0	0	0	0	0	0	0	0	0	0	0	0		0	>0,9999
1	0	0	0	0	0	0	0	0	0	0	0	0	0	0	0	0	0	0		1	>0,9999
2	0	0	0	0	0	0	0	0	0	0	0	0	0	0	0	0	0	0		2	>0,9999
3	0	0	0	0	0	0	0	0	0	0	0	0	0	0	0	0	0	0		3	>0,9999
4	0	0	0	0	0	0	0	0	0	0	0	0	0	0	0	0	0	0		4	>0,9999
5	0	0	0	0	0	0	0	0	0	0	0	0	0	0	0	0	0	0		5	>0,9999
6	0	0.5	0	0	0	0	0.5	0	0.5	0	0.5	0.5	0	0	0	0.5	0	0		6	>0,9999
7	0	0	0	0	0	0	0	0	0	0	0.5	0	0	0	0	0	0	0		7	>0,9999
8	0	0.5	0	0	0	0	0	0	0	0	0	0	0	0	0	0	0.5	0.5		8	>0,9999
9	0	0.5	0	0	0	0	0	0	0.5	0	0	0	0	0	0	0	0.5	0.5		9	>0,9999
10	0	0.5	0	0	0	0	0.5	0	1	0	0	0	0	0	0.5	0	0	0		10	>0,9999
11	0	0.5	0	0.5	0	0	0.5	0	1.5	1	0.5	0	0	0	0.5	0	0	0		11	>0,9999
12	0	0.5	0	0.5	0	0	0.5	0	2	1	0.5	0	0	0	0	0	0	0		12	>0,9999
13	0	0	0.5	0.5	0	0	0.5	0	2	1.5	0.5	0	0	0	0.5	0	0.5	0		13	>0,9999
14	0.5	0	1	1.5	1	0	0	0	3	2.5	1	0.5	0.5	0.5	0	0	0	0		14	0.9022
15	1	0.5	1	1	2	0.5	0.5	0	2.5	2.5	1	1	0.5	0.5	0	0	0	0		15	0.6075
16	1.5	0.5	1.5	1	2	0	1	0	3	2.5	1	1.5	1	0.5	0	0	0	0		16	0.543
17	2	0.5	2.5	1	3	0.25	1.25	0.5	3.5	3	0.5	2	1.25	0.75	0	0.25	0	0.5		17	0.0699
18	2	0.5	3	1	2.5	0.5	1.5	1	3	3	0.5	2.5	1	0.5	0	0.5	0	0.5		18	0.0593
19	2	0.5	3.5	1.5	3	0.5	3	1.5	3.5	3.5	0.5	2.5	1	0.5	0.75	1	0	0.75		19	0.0044
20	1.5	0.5	3	1.5	3	0.5	2.5	1.5	3.5	3	0.5	2	1	1	0.5	0.75	0	1		20	0.0248
21	1.5	0.5	2.5	1	3	0.5	3	2	4	3.5	0.5	2	1	0.75	0.5	0.5	0	1		21	0.0047
22	1.5	0.5	3	1	3.5	0.5	3.5	2	4	3	0.5	2	1	0.75	0.5	0.5	0	1		22	0.0015
23	1.5	0.5	3	1	3	0.5	3	1.5	4	3	0.5	2	0.5	0.5	0.25	0.25	0	1		23	0.0014
24	1.5	0.5	3.5	1	3	0.5	3	1	4	2.5	0.5	2.5	0.5	0.5	0.25	0.25	0	0.75		24	0.0035
25	1.5	0.5	3	1	3.5	0.5	3	0.5	4	3	0.5	2.5	0.5	1	0.5	0.25	0	0.5		25	0.007
26	1.5	0.5	3.5	1.25	3	0.75	2.5	0.25	4	3.5	0.5	3	0.5	1.5	0.5	0.25	0.5	0.5		26	0.0354
27	1	0.5	3	1.5	3.5	0.5	2.5	0.25	4	3	0	2.5	0.5	0.5	0.5	0.25	0	0.5		27	0.0041
28	1	0.5	3.5	1.5	3	0.5	2	0.5	4	3.5	0	2.5	0.5	0.5	0.5	0.25	0	1		28	0.0061
									mouse euthanized day 20
Fig. 8L Quantification of demyelination by luxol fast blue staining on day 28 after induction of EAE
Control	iBEC-G153-KO	unpaired two-sided t test
13.0902	5.7928	Control vs. bEC-G153-KO	0.0051
12.6616	7.39562
12.2937	8.8333
12.9916	0
12.8764	0
12.7469	0
38.7326	27.6667
37.413	29.1515
36.1675	31.0661
5.30664	0.761944
6.26648	0.986058
7.15169	1.17227
22.3346	0
19.188	0
14.2764	0
4.92052	5.76764
6.76129	5.33363
8.62839	4.90565
28.684
30.6739
25.656

## Sheet: Fig. 9
Fig. 9A Behavioral testing before (d0) and 2 days (d2) after MCAO: Latency to move one body length
	Control						iBEC-G153-KO					Šídák's multiple comparisons test	Control vs. iBEC-G153-KO
d0	3.44	4.2	2.68	3.67	3.73	8.58	3.27	3.72	2.89	7.67	6.24		d0	0.9364
d2	12.17	12.2	15.5	11.62	15.86	12.89	9.02	5.99	8.08	9.56	8.98		d2	0.0007
Fig. 9B Behavioral testing before (d0) and 2 days (d2) after MCAO: number of right turns in the corner test
	Control						iBEC-G153-KO							Šídák's multiple comparisons test	Control vs. iBEC-G153-KO
d0	5	3	7	6	3	7	6	6	6	7	6	6	5		d0	0.5377
d2	3	7	9	7	8	8	5	4	3	2	5	4	4		d2	0.0018
Fig. 9C Behavioral testing before (d0) and 2 days (d2) after MCAO: latency to sense (left side of graph) and remove (right side of graph) an adhesive sticker in the tape test
		Control						iBEC-G153-KO							Šídák's multiple comparisons test	Control vs. iBEC-G153-KO
sense	d0	4.9	6.71	8.13	4.94	6	8.3	5.11	6.99	8.68	12.35	5.68	12	4.35		sense	d0	0.952
	d2	60	26	19.07	26.41	15.67	13.54	6.26	11	20.35	9.36	19.35	8.36	14.36			d2	0.0181
remove	d0	11.3	10	15	8.99	10.47	11.45	8.4	13.41	12.35	18.22	9.44	18.21	9.58		remove	d0	0.9731
	d2	108	40.2	65.32	103.07	66.45	49.63	19.67	20.32	31.21	14.25	26.33	19.68	23.89			d2	<0.0001
Fig. 9E Statistical evaluation of infarct volume in histological analysis of brains harvested on d2 after MCAO
Control	iEC-G153-KO	unpaired two-sided t test
22.9948	21.3012	Control vs. iBEC-G153-KO	0.0051
35.6912	6.7192
22.614	9.2256
23.096	11.5968
27.066	17.346
22.3572
Fig. 9F Statistical evaluation of edema volume in histological analysis of brains harvested on d2 after MCAO
Control	iEC-G153-KO	unpaired two-sided t test
15.8424	40.7848	Control vs. iBEC-G153-KO	0.8596
28.2688	20.3248
10.1132	18.9404
21.7372	6.262
18.1468	1.4784
18.6088
Fig. 9G Statistical evaluation of infarct volume in histological analysis of brains harvested on d5 after MCAO
Control	iEC-G153-KO	unpaired two-sided t test
16.8848	10.6688	Control vs. iBEC-G153-KO	0.0004
20.2556	3.1212
30.5572	0.4488
19.494	1.4872
31.7824	4.3572
14.5664	1.3228
	13.7952
Fig. 9I Statistical evaluation of immunofluorescence staining of brain sections with antibodies directed against collagen IV and VCAM1
	Control						iEC-G153-KO					Šídák's multiple comparisons test	Control vs. iBEC-G153-KO
contralateral	383.4	413.324	277.35	366.243	373.488	124.963	303.905	192.994	279.437	199.2	329.541		contralateral	0.7287
ischemic	875.61	1124.01	905.946	768.814	798.655	604.848	756.955	419.513	237.696	411.073	458.649		ischemic	0.0005
Fig. 9K Statistical evaluation of immunofluorescence staining with antibodies directed against coll IV and Ly6G
	Control						iEC-G153-KO					Šídák's multiple comparisons test	Control vs. iBEC-G153-KO
Parench.	36.5284	60.6039	25.5804	27.8114	23.3022	44.4152	33.2076	15.3585	17.3767	7.31459	20.5354		Parench.	0.0142
Vascular	17.8491	10.3774	4.54661	3.73586	4.93783	3.32076	4.98115	9.1321	14.7144	6.59045	18.1392		Vascular	0.8257

## Sheet: Supplemetary Fig. 1
Supplemetary Fig. 1A Dose-response curves for sodium nitroprusside were determined by wire myography in mesenteric arteries from control mice and iSM-G153-KOs
	Control												iSM-G153-KO														Šídák's multiple comparisons test	Control - iSM-G153-KO
-9	97.63	100	100	99.69	100	100	100	100	100	100	100	100	100	98.63	100	100	100	100	100	100	100	100	100	95.85	100	100		-9	>0.9999
-8.5	100	95.37	95.47	100	75.69	68.03	92.77	91.71	71.2	89.38	93.12	85.79	88.21	100	93.65	87.71	70.23	75.86	54.98	72.94	89.81	88.28	95.61	100	94.94	87.49		-8.5	0.9997
-8	95.25	94.6	83.34	95.1	44.2	36.44	78.41	70.3	59.62	69.45	84.87	67.62	79.66	72.51	75.51	73.29	24.85	43.66	17.06	59.63	85.7	75.65	88.23	88.06	82.39	89.56		-8	0.9994
-7.5	78.17	87.09	69.39	60.52	15.75	5.065	59.03	55.38	25.98	56.14	79.35	34.18	74.56	82.53	40.39	53.14	4.846	9.733	4.612	63.49	67.2	36.62	63.86	70.58	57.46	49.57		-7.5	>0.9999
-7	69.53	68.04	21.25	15.08	3.425	0.545	14.26	46.45	14.4	35.74	54.89	4.802	57.79	75.58	4.07	15.43	2.308	3.226	2.123	28.48	34.7	21.31	24.53	15.96	5.255	9.729		-7	0.9932
-6.5	52.15	50.46	2.163	1.811	2.331	0.327	6.177	26.34	10.17	12.93	26.91	1.657	43.86	46.67	0.982	2.429	2.308	1.835	3.88	9.059	3.628	3.408	7.383	2.766	2.992	1.033		-6.5	0.9755
-6	17.53	16.83	0.438	0.906	0.904	0	0.475	2.597	5.196	7.51	9.328	0.393	29.44	26.12	0.491	0.5	1.154	1.001	1.391	3.623	0.272	1.363	2.564	0.911	1.88	1.711		-6	>0.9999
-5.5	5.784	2.872	0	0	0	0.49	0	0.333	2.021	0.232	3.275	0	13.1	6.659	0	0.357	0	0.222	0	1.733	0	0	0.618	0.157	0.921	0.535		-5.5	>0.9999
-5	0	0	0.146	0.156	0.238	0.817	0	0	0	0	0	0.028	0	0	1.263	0	0.846	0	0.293	0	0.544	0.5	0	0	0	0		-5	0.9667
Supplemetary Fig. 1B Dose-response curves for acetylcholine were determined by wire myography in mesenteric arteries from control mice and iSM-G153-KOs
	Control												iSM-G153-KO														Šídák's multiple comparisons test	Control - iSM-G153-KO
-9	100	100	100	99.87	100	100	100	100	100	100	100	100	100	100	100	100	100	100	100	100	100	100	100	100	99.6	100		-9	0.9995
-8.5	91.62	84.49	78.08	100	90.78	93.35	91.43	88.63	87.94	86.24	98.26	98.92	93.74	95.26	69.57	94.88	91.55	99.21	90.59	91.11	84.48	80.34	94.19	93.77	100	97.62		-8.5	>0.9999
-8	85.55	83.91	70.92	93.17	92.04	90.35	89.31	84.42	68.15	67.49	98.26	95.96	90.35	90.81	68.2	78.35	71	94.74	85.32	83.01	73.28	86.37	87.14	89.78	91.52	85.32		-8	>0.9999
-7.5	40.93	61.03	53.49	60.48	71.6	86.36	78.74	72.49	22.34	64.34	95.5	81.44	86.71	44.35	56.81	36.43	32.45	56.28	21.51	55.45	68.64	82.15	75.12	81.45	35.72	69.17		-7.5	0.963
-7	2.907	7.695	7.805	6.881	19.14	33.82	38.31	43.7	9.451	27.05	56.67	62.2	66.96	15.89	7.37	4.62	18	24.09	6.211	30.7	23.96	36.76	57.01	48.22	16.36	31.15		-7	>0.9999
-6.5	0	2.399	1.512	1.792	10.67	13.98	21.74	19.83	4.168	21.76	11.72	15.51	24.6	10.32	2.94	1.781	6.686	13.53	6.538	21.76	96.63	13.79	12.57	18.12	3.556	10.37		-6.5	0.9696
-6	0.819	1.287	0.817	1.402	4.126	3	9.608	3.877	0.998	5.467	4.746	2.738	2.492	4.443	1.47	0.835	8.839	14.82	3.498	9.198	12.47	4.181	5.051	4.621	1.778	2.733		-6	0.6759
-5.5	0.423	0	0.633	0.26	0.335	0	2.322	0	0	0.543	0.203	1.521	0	1.883	0.201	0	2.544	2.338	1.275	2.044	3.081	4.03	4.064	0.608	0.808	0		-5.5	0.1626
-5	0.819	1.258	0	0	0	0.375	0	4.968	0.411	0	0	0	38.66	0	0	0.557	0	0	0	0	0	0	0	0	0	0		-5	0.9957
Supplemetary Fig. 1C Dose-response curves for cicaprost were determined by wire myography in mesenteric arteries from control mice and iSM-G153-KOs
	Control												iSM-G153-KO														Šídák's multiple comparisons test	Control - iSM-G153-KO
-10	100	100	98.19	94.59	100	100	100	100	100	100	100	100	100	100	100	99.14	100	100	100	100	100	100	100	100	100	100		-10	0.9414
-9.5	99.21	87.91	100	100	83.95	95.38	94.39	96.41	96.81	94.2	87.27	85.81	81.06	92.02	94.65	100	75.61	91.14	72.94	77.82	98.97	91.6	87.71	86.5	89.58	85.03		-9.5	0.3153
-9	70.25	78.76	93.87	93.95	58.04	87.55	84.94	79.81	81.39	79.1	75.07	72.48	68.05	72.68	83.94	88.96	62.08	70.68	40.46	57.48	84.26	80.82	65.79	73.28	75.63	77.45		-9	0.5422
-8.5	71.16	67.57	89.08	82.78	72.28	75.93	85.78	63.89	65.82	73.66	70.09	71.45	49.56	62.14	77.77	81.81	64.41	68.44	33.54	49.78	71.74	64.02	50.53	58.36	64.62	71.32		-8.5	0.066
-8	35.44	36.99	65.93	54.41	68.89	36.08	75.2	41.37	51.35	59.7	54.14	47.16	34.51	40.01	54.16	59.62	24.15	30.91	20.76	27.95	38.98	63.61	38.24	49.37	41.05	55.84		-8	0.3755
-7.5	7.823	5.122	10.03	6.77	22.11	3.803	29.08	6	6.484	14.92	12.25	8.92	13.36	6.31	6.613	5.933	6.051	9.557	3.461	8.009	4.11	36.23	9.673	15.89	6.22	20.09		-7.5	>0.9999
-7	0.597	0.716	2.545	2.265	2.847	1.124	6.988	0.741	0.326	1.963	0.396	1.03	1.681	1.448	3.484	0.863	1.382	2.238	1.73	0.55	0.907	2.623	1.081	2.514	1.981	3.716		-7	>0.9999
-6.5	0	0.377	0.92	1.004	0.413	0.864	2.165	0.741	0.163	0.822	0	0.177	0.885	1.633	0	0	0.429	0.466	0.222	0	0.876	0.615	0	1.063	0	0		-6.5	0.9882
-6	0	0	0	0	0	0	0	0	0	0	0.176	0	0	0	0.161	0	0	0	0	0.589	0	0	0.18	0	1.783	0.361		-6	0.7388
Supplemetary Fig. 1D Telemetric recording of systolic blood pressures in control and iSM-G153-KO mice before and after tamoxifen induction and subsequent implantation of Ang II-releasing miniosmotic pumps
Days	Control				iSM-G153-KO					Šídák's multiple comparisons test	Control - iSM-G153-KO
1	120.163	116.268	109.533	118.096	111.323	115.13	119.353	123.651	117.218	1	>0.9999
2	121.063	113.686	110.478	113.1	112.141	115.626	119.14	123.22	118.59	2	0.9993
3	120.873	117.03	114.059	110.102	110.117	116.038	119.38	121.76	120.433	3	>0.9999
4	120.091	121.348	116.489	110.317	113.653	116.308	120.08	122.69	120.222	4	>0.9999
5	119.831	116.242	116.163	108.647	141.563	116.788	120.96	118.61	119.99	5	0.9591
11	128.786	128.834	146.212	116.784	152.255	130.032	129.41	131.4	132.804	11	>0.9999
12	122.707	119.197	139.987	110.892	137.137	121.461	121.4	120.62	122.83	12	>0.9999
13	125.585	123.623	136.544	118.972	132.065	121.255	127.98	125.41	126.435	13	>0.9999
14	132.169	131.493	136.03	124.593	133.992	128.194	137.15	131.72	131.415	14	>0.9999
15	135.605	132.71	136.008	124.751	136.298	132.302	129.08	134.98	135.152	15	>0.9999
16	134.928	136.012	133.358	125.445	138.313	133.544	130.42	137.97	138.294	16	0.999
17	130.511	132.6	123.495	126.765	134.077	129.863	131.01	136	132.831	17	0.9034
18	125.352	126.284	117.52	117.237	127.607	124.303	119.34	129.26	127.946	18	0.9924
20	165.52	160.164	110.73	144.24	120.144	141.465	137.94	160.73		20	>0.9999
21	162.162	141.494	123.315	151.736	124.739	143.619	149.9	158.28		21	>0.9999
22	166.803	166.59	118.575	157.669	137.669	152.75	164.74	170.67		22	>0.9999
23	164.914	161.374	124.166	159.048	132.065	143.007	164.81	160.18		23	>0.9999
24	165.88	162.539	123.987	156.817	129.129	141.159	163.02	149.19		24	>0.9999
25	158.532	168.317	116.197	146.22	122.883	130.754	166.22	158.85		25	>0.9999

[truncated: 4 more sheets: Supplemetary Fig. 2, Supplemetary Fig. 3, Supplemetary Fig. 4, Supplemetary Fig. 5]
